# Supplementary material for: From forest to farm: the impact of a broad spectrum of lifestyles on the porcine gut microbiota
Source: Curr Res Microb Sci. 2026 Feb 28;10:100576. doi: 10.1016/j.crmicr.2026.100576 (PMC12969317; doi:10.1016/j.crmicr.2026.100576)
Supplement: Supplementary file 2 [file mmc2.xlsx]

## Sheet: Blad1
sample	Barcode	Location	Country	Species	Species (English)	Breed/subspecies	Sex	Date of birth	Age (days)	Age_category	Country of birth	Born at current residence	Bodyweight (kg)	Breed line	Breed country of origin	Breed_type	White_breed	Traditional use	Establishment type	Husbandry intensity	Inside/outside	Additional outside access	Outdoor_access	Outside environment	Soil present	Bedding material	Bedding_present	Straw_present	Slatted floor	No. animals in enclosure	Housed with other species	Other species	Weaning age (days)	Given formula milk	Creep feed	Creep_what	Creep_consistency	Water content (%)	PSS	Crude protein	Protein_category	Crude fat	Crude ash	Crude fibre	Fibre_category	Carbohydrates	Calcium	Phosphorous	Sodum
01BE01	bc1005--bc1065	01BE	Belgium	Sus cebrifrons	Visayan warty pig	Negros Island	Male	2010-06-01	#REF!	Mature	United Kingdom	No			Wild	Wild	No	Wild	Zoo	Small-scale	Both	Yes	Yes	Field (trees and shrubs)	Yes	Wood chips and straw	Yes	Yes	No	2	No	NA						72.4242	4	14.25	Low	3.23		19.4	Very high
01BE02	bc1007--bc1065	01BE	Belgium	Sus cebrifrons	Visayan warty pig	Negros Island	Female	2003-02-15	#REF!	Mature	Philippines	No			Wild	Wild	No	Wild	Zoo	Small-scale	Both	Yes	Yes	Field (trees and shrubs)	Yes	Wood chips and straw	Yes	Yes	No	1	No	NA						69.1318	3	14.25	Low	3.23		19.4	Very high
01BE03	bc1008--bc1065	01BE	Belgium	Sus cebrifrons	Visayan warty pig	Negros Island	Female	2011-04-23	#REF!	Mature	Netherlands	No			Wild	Wild	No	Wild	Zoo	Small-scale	Both	Yes	Yes	Field (trees and shrubs)	Yes	Wood chips and straw	Yes	Yes	No	2	No	NA						69.2073	3	14.25	Low	3.23		19.4	Very high
01BE04	bc1012--bc1065	01BE	Belgium	Sus cebrifrons	Visayan warty pig	Negros Island	Male	2020-07-26	#REF!	Mature	Belgium	Yes			Wild	Wild	No	Wild	Zoo	Small-scale	Both	Yes	Yes	Field (trees, shrubs, pool)	Yes	Straw	Yes	Yes	No	2	Yes	Indian rhino	14 months	No				75	4	14.25	Low	3.23		19.4	Very high
01BE05	bc1015--bc1065	01BE	Belgium	Sus scrofa domesticus	Domestic pig	Vietnamese pot-bellied	Female	2013-08-21	#REF!	Mature	Germany	No			Vietnam	Traditional	No	Fatty	Zoo	Small-scale	Both	Yes	Yes	Field (trees)	Yes	Straw	Yes	Yes	No	2	No	NA						54.6667	1	13.34	Low	5.73		12.35	Very high
01BE06	bc1020--bc1065	01BE	Belgium	Sus scrofa domesticus	Domestic pig	Vietnamese pot-bellied	Female	2013-08-21	#REF!	Mature	Germany	No			Vietnam	Traditional	No	Fatty	Zoo	Small-scale	Both	Yes	Yes	Field (trees)	Yes	Straw	Yes	Yes	No	2	No	NA						51.3932	1	13.34	Low	5.73		12.35	Very high
02BE01	bc1022--bc1065	02BE	Belgium	Sus scrofa domesticus	Domestic pig	Danish Landrace x Dutch Landrace	Unknown	#REF!	43	Nursery	Belgium	Yes			Denmark x Netherlands	Commercial	Yes	General lean meat	Research farm	Small-scale	Inside	Yes	No	NA	No	None	No	No	Yes	Unknown	No	NA			Yes	Control	Solid
02BE03	bc1024--bc1065	02BE	Belgium	Sus scrofa domesticus	Domestic pig	Danish Landrace x Dutch Landrace	Unknown	#REF!	45	Nursery	Belgium	Yes			Denmark x Netherlands	Commercial	Yes	General lean meat	Research farm	Small-scale	Inside	Yes	No	NA	No	None	No	No	Yes	Unknown	No	NA			Yes	Whole plant silage: triticale, faba beans	Solid
02BE05	bc1005--bc1075	02BE	Belgium	Sus scrofa domesticus	Domestic pig	Danish Landrace x Dutch Landrace	Unknown	#REF!	46	Nursery	Belgium	Yes			Denmark x Netherlands	Commercial	Yes	General lean meat	Research farm	Small-scale	Inside	Yes	No	NA	No	None	No	No	Yes	Unknown	No	NA			Yes	Control	Solid
02BE06	bc1007--bc1075	02BE	Belgium	Sus scrofa domesticus	Domestic pig	Danish Landrace x Dutch Landrace	Unknown	#REF!	51	Nursery	Belgium	Yes			Denmark x Netherlands	Commercial	Yes	General lean meat	Research farm	Small-scale	Inside	Yes	No	NA	No	None	No	No	Yes	Unknown	No	NA			Yes	Control	Solid
02BE08	bc1008--bc1075	02BE	Belgium	Sus scrofa domesticus	Domestic pig	Danish Landrace x Dutch Landrace	Unknown	#REF!	45	Nursery	Belgium	Yes			Denmark x Netherlands	Commercial	Yes	General lean meat	Research farm	Small-scale	Inside	Yes	No	NA	No	None	No	No	Yes	Unknown	No	NA			Yes	Control	Solid
02BE09	bc1012--bc1075	02BE	Belgium	Sus scrofa domesticus	Domestic pig	Danish Landrace x Dutch Landrace	Unknown	#REF!	41	Nursery	Belgium	Yes			Denmark x Netherlands	Commercial	Yes	General lean meat	Research farm	Small-scale	Inside	Yes	No	NA	No	None	No	No	Yes	Unknown	No	NA			Yes	Whole plant silage: triticale, faba beans	Solid
02BE10	bc1015--bc1075	02BE	Belgium	Sus scrofa domesticus	Domestic pig	Danish Landrace x Dutch Landrace	Unknown	#REF!	46	Nursery	Belgium	Yes			Denmark x Netherlands	Commercial	Yes	General lean meat	Research farm	Small-scale	Inside	Yes	No	NA	No	None	No	No	Yes	Unknown	No	NA			Yes	Whole plant silage: triticale, faba beans	Solid
02BE11	bc1020--bc1075	02BE	Belgium	Sus scrofa domesticus	Domestic pig	Danish Landrace x Dutch Landrace	Unknown	#REF!	18	Lactation	Belgium	Yes			Denmark x Netherlands	Commercial	Yes	General lean meat	Research farm	Small-scale	Inside	Yes	No	NA	No	None	No	No	Yes	Unknown	No	NA			Yes	Whole plant silage: triticale, faba beans	Solid	73.0769	4
02BE13	bc1022--bc1075	02BE	Belgium	Sus scrofa domesticus	Domestic pig	Danish Landrace x Dutch Landrace	Unknown	#REF!	20	Lactation	Belgium	Yes			Denmark x Netherlands	Commercial	Yes	General lean meat	Research farm	Small-scale	Inside	Yes	No	NA	No	None	No	No	Yes	Unknown	No	NA			Yes	Whole plant silage: triticale, faba beans	Solid
02BE17	bc1024--bc1075	02BE	Belgium	Sus scrofa domesticus	Domestic pig	Danish Landrace x Dutch Landrace	Unknown	#REF!	20	Lactation	Belgium	Yes			Denmark x Netherlands	Commercial	Yes	General lean meat	Research farm	Small-scale	Inside	Yes	No	NA	No	None	No	No	Yes	Unknown	No	NA			Yes	Control	Solid
02BE20	bc1005--bc1076	02BE	Belgium	Sus scrofa domesticus	Domestic pig	Danish Landrace x Dutch Landrace	Unknown	#REF!	14	Lactation	Belgium	Yes			Denmark x Netherlands	Commercial	Yes	General lean meat	Research farm	Small-scale	Inside	Yes	No	NA	No	None	No	No	Yes	Unknown	No	NA			Yes	Whole plant silage: triticale, faba beans	Solid
02BE21	bc1007--bc1076	02BE	Belgium	Sus scrofa domesticus	Domestic pig	Danish Landrace x Dutch Landrace	Unknown	#REF!	38	Nursery	Belgium	Yes			Denmark x Netherlands	Commercial	Yes	General lean meat	Research farm	Small-scale	Inside	Yes	No	NA	No	None	No	No	Yes	Unknown	No	NA			Yes	Whole plant silage: triticale, faba beans	Solid
02BE25	bc1008--bc1076	02BE	Belgium	Sus scrofa domesticus	Domestic pig	Danish Landrace x Dutch Landrace	Unknown	#REF!	31	Nursery	Belgium	Yes			Denmark x Netherlands	Commercial	Yes	General lean meat	Research farm	Small-scale	Inside	Yes	No	NA	No	None	No	No	Yes	Unknown	No	NA			Yes	Whole plant silage: triticale, faba beans	Solid
02BE28	bc1012--bc1076	02BE	Belgium	Sus scrofa domesticus	Domestic pig	Danish Landrace x Dutch Landrace	Unknown	#REF!	9	Lactation	Belgium	Yes			Denmark x Netherlands	Commercial	Yes	General lean meat	Research farm	Small-scale	Inside	Yes	No	NA	No	None	No	No	Yes	Unknown	No	NA			Yes	Control	Solid
02BE30	bc1015--bc1076	02BE	Belgium	Sus scrofa domesticus	Domestic pig	Danish Landrace x Dutch Landrace	Unknown	#REF!	16	Lactation	Belgium	Yes			Denmark x Netherlands	Commercial	Yes	General lean meat	Research farm	Small-scale	Inside	Yes	No	NA	No	None	No	No	Yes	Unknown	No	NA			Yes	Maize silage	Solid
02BE31	bc1020--bc1076	02BE	Belgium	Sus scrofa domesticus	Domestic pig	Danish Landrace x Dutch Landrace	Unknown	#REF!	17	Lactation	Belgium	Yes			Denmark x Netherlands	Commercial	Yes	General lean meat	Research farm	Small-scale	Inside	Yes	No	NA	No	None	No	No	Yes	Unknown	No	NA			Yes	Maize silage	Solid
02BE32	bc1022--bc1076	02BE	Belgium	Sus scrofa domesticus	Domestic pig	Danish Landrace x Dutch Landrace	Unknown	#REF!	17	Lactation	Belgium	Yes			Denmark x Netherlands	Commercial	Yes	General lean meat	Research farm	Small-scale	Inside	Yes	No	NA	No	None	No	No	Yes	Unknown	No	NA			Yes	Control	Solid
02BE33	bc1024--bc1076	02BE	Belgium	Sus scrofa domesticus	Domestic pig	Danish Landrace x Dutch Landrace	Unknown	#REF!	25	Nursery	Belgium	Yes			Denmark x Netherlands	Commercial	Yes	General lean meat	Research farm	Small-scale	Inside	Yes	No	NA	No	None	No	No	Yes	Unknown	No	NA			Yes	Maize silage	Solid
02BE34	bc1005--bc1082	02BE	Belgium	Sus scrofa domesticus	Domestic pig	Danish Landrace x Dutch Landrace	Unknown	#REF!	6	Lactation	Belgium	Yes			Denmark x Netherlands	Commercial	Yes	General lean meat	Research farm	Small-scale	Inside	Yes	No	NA	No	None	No	No	Yes	Unknown	No	NA			Yes	Maize silage	Solid
02BE36	bc1007--bc1082	02BE	Belgium	Sus scrofa domesticus	Domestic pig	Danish Landrace x Dutch Landrace	Unknown	#REF!	51	Nursery	Belgium	Yes			Denmark x Netherlands	Commercial	Yes	General lean meat	Research farm	Small-scale	Inside	Yes	No	NA	No	None	No	No	Yes	Unknown	No	NA			Yes	Maize silage	Solid
02BE38	bc1008--bc1082	02BE	Belgium	Sus scrofa domesticus	Domestic pig	Danish Landrace x Dutch Landrace	Unknown	#REF!	27	Nursery	Belgium	Yes			Denmark x Netherlands	Commercial	Yes	General lean meat	Research farm	Small-scale	Inside	Yes	No	NA	No	None	No	No	Yes	Unknown	No	NA			Yes	Maize silage	Solid
02BE41	bc1012--bc1082	02BE	Belgium	Sus scrofa domesticus	Domestic pig	Danish Landrace x Dutch Landrace	Unknown	#REF!	37	Nursery	Belgium	Yes			Denmark x Netherlands	Commercial	Yes	General lean meat	Research farm	Small-scale	Inside	Yes	No	NA	No	None	No	No	Yes	Unknown	No	NA			Yes	Maize silage	Solid
02BE43	bc1015--bc1082	02BE	Belgium	Sus scrofa domesticus	Domestic pig	Danish Landrace x Dutch Landrace	Unknown	#REF!	36	Nursery	Belgium	Yes			Denmark x Netherlands	Commercial	Yes	General lean meat	Research farm	Small-scale	Inside	Yes	No	NA	No	None	No	No	Yes	Unknown	No	NA			Yes	Maize silage	Solid
02BE45	bc1020--bc1082	02BE	Belgium	Sus scrofa domesticus	Domestic pig	Danish Landrace x Dutch Landrace	Unknown	#REF!	11	Lactation	Belgium	Yes			Denmark x Netherlands	Commercial	Yes	General lean meat	Research farm	Small-scale	Inside	Yes	No	NA	No	None	No	No	Yes	Unknown	No	NA			Yes	Control	Solid
03BE02	bc1022--bc1082	03BE	Belgium	Sus scrofa domesticus	Domestic pig	Piétrain x TN70	Male	#REF!	63	Nursery	Belgium	No		PIC 408 Piétrain	Belgium x Norway	Commercial	Yes	General lean meat	Research farm	Small-scale	Inside	No	No	NA	No	None	No	No	Yes	288	No	NA	21	No	Yes	Vida optima 2 crumble	Solid			16.5	Medium	5.5	5	4	Medium	69	1.25	0.5	0.3
03BE03	bc1024--bc1082	03BE	Belgium	Sus scrofa domesticus	Domestic pig	Piétrain x TN70	Male	#REF!	63	Nursery	Belgium	No		PIC 408 Piétrain	Belgium x Norway	Commercial	Yes	General lean meat	Research farm	Small-scale	Inside	No	No	NA	No	None	No	No	Yes	288	No	NA	21	No	Yes	Vida optima 2 crumble	Solid	77.9874	5	16.5	Medium	5.5	5	4	Medium	69	1.25	0.5	0.3
03BE04	bc1005--bc1083	03BE	Belgium	Sus scrofa domesticus	Domestic pig	Piétrain x TN70	Male	#REF!	63	Nursery	Belgium	No		PIC 408 Piétrain	Belgium x Norway	Commercial	Yes	General lean meat	Research farm	Small-scale	Inside	No	No	NA	No	None	No	No	Yes	288	No	NA	21	No	Yes	Vida optima 2 crumble	Solid	76.3407	4	16.5	Medium	5.5	5	4	Medium	69	1.25	0.5	0.3
03BE05	bc1007--bc1083	03BE	Belgium	Sus scrofa domesticus	Domestic pig	Piétrain x TN70	Male	#REF!	63	Nursery	Belgium	No		PIC 408 Piétrain	Belgium x Norway	Commercial	Yes	General lean meat	Research farm	Small-scale	Inside	No	No	NA	No	None	No	No	Yes	288	No	NA	21	No	Yes	Vida optima 2 crumble	Solid	78.0405	5	16.5	Medium	5.5	5	4	Medium	69	1.25	0.5	0.3
03BE06	bc1008--bc1083	03BE	Belgium	Sus scrofa domesticus	Domestic pig	Piétrain x TN70	Male	#REF!	63	Nursery	Belgium	No		PIC 408 Piétrain	Belgium x Norway	Commercial	Yes	General lean meat	Research farm	Small-scale	Inside	No	No	NA	No	None	No	No	Yes	288	No	NA	21	No	Yes	Vida optima 2 crumble	Solid	76.1421	4	16.5	Medium	5.5	5	4	Medium	69	1.25	0.5	0.3
03BE07	bc1012--bc1083	03BE	Belgium	Sus scrofa domesticus	Domestic pig	Piétrain x TN70	Male	#REF!	63	Nursery	Belgium	No		PIC 408 Piétrain	Belgium x Norway	Commercial	Yes	General lean meat	Research farm	Small-scale	Inside	No	No	NA	No	None	No	No	Yes	288	No	NA	21	No	Yes	Vida optima 2 crumble	Solid	75.9076	4	16.5	Medium	5.5	5	4	Medium	69	1.25	0.5	0.3
03BE08	bc1015--bc1083	03BE	Belgium	Sus scrofa domesticus	Domestic pig	Piétrain x TN70	Male	#REF!	63	Nursery	Belgium	No		PIC 408 Piétrain	Belgium x Norway	Commercial	Yes	General lean meat	Research farm	Small-scale	Inside	No	No	NA	No	None	No	No	Yes	288	No	NA	21	No	Yes	Vida optima 2 crumble	Solid	78.3217	5	16.5	Medium	5.5	5	4	Medium	69	1.25	0.5	0.3
03BE09	bc1020--bc1083	03BE	Belgium	Sus scrofa domesticus	Domestic pig	Piétrain x TN70	Male	#REF!	63	Nursery	Belgium	No		PIC 408 Piétrain	Belgium x Norway	Commercial	Yes	General lean meat	Research farm	Small-scale	Inside	No	No	NA	No	None	No	No	Yes	288	No	NA	21	No	Yes	Vida optima 2 crumble	Solid	74.4027	4	16.5	Medium	5.5	5	4	Medium	69	1.25	0.5	0.3
03BE10	bc1022--bc1083	03BE	Belgium	Sus scrofa domesticus	Domestic pig	Piétrain x TN70	Male	#REF!	63	Nursery	Belgium	No		PIC 408 Piétrain	Belgium x Norway	Commercial	Yes	General lean meat	Research farm	Small-scale	Inside	No	No	NA	No	None	No	No	Yes	288	No	NA	21	No	Yes	Vida optima 2 crumble	Solid	77.193	4	16.5	Medium	5.5	5	4	Medium	69	1.25	0.5	0.3
04BE01	bc1024--bc1083	04BE	Belgium	Sus scrofa domesticus	Domestic pig	Belgian Landrace	Female	2020-03-27	#REF!	Mature	Belgium	Yes			Belgium	Commercial	Yes	General lean meat	Research farm	Small-scale	Inside	No	No	NA	Yes	Straw	Yes	Yes	No	130	No	NA						76.7802	4	13.5	Low	4		7.5	High	75	0.75	0.26
04BE02	bc1005--bc1089	04BE	Belgium	Sus scrofa domesticus	Domestic pig	Belgian Landrace	Female	2019-06-06	#REF!	Mature	Belgium	Yes			Belgium	Commercial	Yes	General lean meat	Research farm	Small-scale	Inside	No	No	NA	Yes	Straw	Yes	Yes	No	130	No	NA						76.4179	4	13.5	Low	4		7.5	High	75
04BE03	bc1007--bc1089	04BE	Belgium	Sus scrofa domesticus	Domestic pig	Belgian Landrace	Female	2020-01-21	#REF!	Mature	Belgium	Yes			Belgium	Commercial	Yes	General lean meat	Research farm	Small-scale	Inside	No	No	NA	Yes	Straw	Yes	Yes	No	130	No	NA						74.386	4	13.5	Low	4		7.5	High	75
04BE04	bc1008--bc1089	04BE	Belgium	Sus scrofa domesticus	Domestic pig	Belgian Landrace	Female	2020-03-27	#REF!	Mature	Belgium	Yes			Belgium	Commercial	Yes	General lean meat	Research farm	Small-scale	Inside	No	No	NA	Yes	Straw	Yes	Yes	No	130	No	NA						75.1572	4	13.5	Low	4		7.5	High	75
04BE05	bc1012--bc1089	04BE	Belgium	Sus scrofa domesticus	Domestic pig	Belgian Landrace	Female	2020-04-29	#REF!	Mature	Belgium	Yes			Belgium	Commercial	Yes	General lean meat	Research farm	Small-scale	Inside	No	No	NA	Yes	Straw	Yes	Yes	No	130	No	NA						73.1544	4	13.5	Low	4		7.5	High	75
04BE06	bc1015--bc1089	04BE	Belgium	Sus scrofa domesticus	Domestic pig	Belgian Landrace	Female	2019-12-04	#REF!	Mature	Belgium	Yes			Belgium	Commercial	Yes	General lean meat	Research farm	Small-scale	Inside	No	No	NA	Yes	Straw	Yes	Yes	No	130	No	NA						77.0073	4	13.5	Low	4		7.5	High	75
05BE01	bc1020--bc1089	05BE	Belgium	Sus scrofa domesticus	Domestic pig	Piétrain	Male	2019-09-15	#REF!	Mature	Belgium	No			Belgium	Commercial	Yes	General lean meat	Insemination centre	Small-scale	Inside	No	No	NA	No	Sawdust	Yes	No	No	8	No	NA						71.4734	4	16	Medium	4.597	6.073	6.5	High	66.83	1.015	0.597	0.15
05BE02	bc1022--bc1089	05BE	Belgium	Sus scrofa domesticus	Domestic pig	Piétrain	Male	2018-11-13	#REF!	Mature	Belgium	No			Belgium	Commercial	Yes	General lean meat	Insemination centre	Small-scale	Inside	No	No	NA	No	Sawdust	Yes	No	No	8	No	NA						69.0789	3	16	Medium	4.597	6.073	6.5	High	66.83	1.015	0.597	0.15
05BE03	bc1024--bc1089	05BE	Belgium	Sus scrofa domesticus	Domestic pig	Piétrain	Male	2018-05-04	#REF!	Mature	Belgium	No			Belgium	Commercial	Yes	General lean meat	Insemination centre	Small-scale	Inside	No	No	NA	No	Sawdust	Yes	No	No	8	No	NA						70.5882	4	16	Medium	4.597	6.073	6.5	High	66.83	1.015	0.597	0.15
05BE04	bc1005--bc1096	05BE	Belgium	Sus scrofa domesticus	Domestic pig	Piétrain	Male	2018-07-25	#REF!	Mature	Belgium	No			Belgium	Commercial	Yes	General lean meat	Insemination centre	Small-scale	Inside	No	No	NA	No	Sawdust	Yes	No	No	8	No	NA						67.5079	3	16	Medium	4.597	6.073	6.5	High	66.83	1.015	0.597	0.15
05BE05	bc1007--bc1096	05BE	Belgium	Sus scrofa domesticus	Domestic pig	Piétrain	Male	2018-09-15	#REF!	Mature	Belgium	No			Belgium	Commercial	Yes	General lean meat	Insemination centre	Small-scale	Inside	No	No	NA	No	Sawdust	Yes	No	No	8	No	NA						69.7068	3	16	Medium	4.597	6.073	6.5	High	66.83	1.015	0.597	0.15
05BE06	bc1008--bc1096	05BE	Belgium	Sus scrofa domesticus	Domestic pig	Maximus hybrid	Male	2020-05-22	#REF!	Mature	Belgium	No			Belgium	Commercial	Yes	General lean meat	Insemination centre	Small-scale	Inside	No	No	NA	No	Sawdust	Yes	No	No	4	No	NA						67.6568	3	16	Medium	4.597	6.073	6.5	High	66.83	1.015	0.597	0.15
05BE07	bc1012--bc1096	05BE	Belgium	Sus scrofa domesticus	Domestic pig	Maximus hybrid	Male	2020-05-22	#REF!	Mature	Belgium	No			Belgium	Commercial	Yes	General lean meat	Insemination centre	Small-scale	Inside	No	No	NA	No	Sawdust	Yes	No	No	4	No	NA						69.0096	3	16	Medium	4.597	6.073	6.5	High	66.83	1.015	0.597	0.15
05BE08	bc1015--bc1096	05BE	Belgium	Sus scrofa domesticus	Domestic pig	Piétrain	Male	2017-08-10	#REF!	Mature	Belgium	No			Belgium	Commercial	Yes	General lean meat	Insemination centre	Small-scale	Inside	No	No	NA	No	Sawdust	Yes	No	No	4	No	NA						72.434	4	16	Medium	4.597	6.073	6.5	High	66.83	1.015	0.597	0.15
05BE09	bc1020--bc1096	05BE	Belgium	Sus scrofa domesticus	Domestic pig	Piétrain	Male	2020-02-04	#REF!	Mature	Belgium	No			Belgium	Commercial	Yes	General lean meat	Insemination centre	Small-scale	Inside	No	No	NA	No	Sawdust	Yes	No	No	4	No	NA						71.8367	4	16	Medium	4.597	6.073	6.5	High	66.83	1.015	0.597	0.15
05BE10	bc1022--bc1096	05BE	Belgium	Sus scrofa domesticus	Domestic pig	Piétrain	Male	2015-04-14	#REF!	Mature	Belgium	No			Belgium	Commercial	Yes	General lean meat	Insemination centre	Small-scale	Inside	No	No	NA	No	Sawdust	Yes	No	No	4	No	NA						73.125	4	16	Medium	4.597	6.073	6.5	High	66.83	1.015	0.597	0.15
05BE11	bc1024--bc1096	05BE	Belgium	Sus scrofa domesticus	Domestic pig	Piétrain	Male	2020-05-14	#REF!	Mature	Belgium	No			Belgium	Commercial	Yes	General lean meat	Insemination centre	Small-scale	Inside	No	No	NA	No	Sawdust	Yes	No	No	4	No	NA						72.1683	4	16	Medium	4.597	6.073	6.5	High	66.83	1.015	0.597	0.15
05BE12	bc1005--bc1098	05BE	Belgium	Sus scrofa domesticus	Domestic pig	Piétrain	Male	2020-02-02	#REF!	Mature	Belgium	No			Belgium	Commercial	Yes	General lean meat	Insemination centre	Small-scale	Inside	No	No	NA	No	Sawdust	Yes	No	No	4	No	NA						73.3553	4	16	Medium	4.597	6.073	6.5	High	66.83	1.015	0.597	0.15
05BE13	bc1007--bc1098	05BE	Belgium	Sus scrofa domesticus	Domestic pig	Piétrain	Male	2020-05-13	#REF!	Mature	Belgium	No			Belgium	Commercial	Yes	General lean meat	Insemination centre	Small-scale	Inside	No	No	NA	No	Sawdust	Yes	No	No	4	No	NA						70.4403	4	16	Medium	4.597	6.073	6.5	High	66.83	1.015	0.597	0.15
06BE01	bc1008--bc1105	06BE	Belgium	Babyrousa celebensis	North Sulawesi babirusa		Male	2021-03-11	#REF!	Mature	Czech Republic	No			Wild	Wild	No	Wild	Zoo	Small-scale	Both	Yes	Yes	Field, shrubs, bark	Yes	Wood chips and straw	Yes	Yes	No	4	No	NA						72.9299	4	13.2	Low	3.75		22.85	Very high
06BE03	bc1015--bc1105	06BE	Belgium	Babyrousa celebensis	North Sulawesi babirusa		Male	2021-10-21	#REF!	Mature	Germany	No			Wild	Wild	No	Wild	Zoo	Small-scale	Both	Yes	Yes	Field, shrubs, bark	Yes	Wood chips and straw	Yes	Yes	No	4	No	NA						74.0506	4	13.2	Low	3.75		22.85	Very high
06BE02	bc1012--bc1105	06BE	Belgium	Babyrousa celebensis	North Sulawesi babirusa		Male	2021-03-03	#REF!	Mature	Germany	No	40.3		Wild	Wild	No	Wild	Zoo	Small-scale	Both	Yes	Yes	Field, shrubs, bark	Yes	Wood chips and straw	Yes	Yes	No	4	No	NA						75.1553	4	13.2	Low	3.75		22.85	Very high
06BE04	bc1020--bc1105	06BE	Belgium	Babyrousa celebensis	North Sulawesi babirusa		Male	2021-03-05	#REF!	Mature	France	No	29		Wild	Wild	No	Wild	Zoo	Small-scale	Both	Yes	Yes	Field, shrubs, bark	Yes	Wood chips and straw	Yes	Yes	No	4	No	NA						71.7143	4	13.2	Low	3.75		22.85	Very high
09BE01	bc1020----bc1083	09BE	Belgium	Sus scrofa domesticus	Domestic pig	Piétrain x Flemish landrace	Unknown	2022-05-01	#REF!	Finishing	Belgium	Yes			Belgium	Commercial	No	High quality meat	Farm	Small-scale	Outside	NA	Yes	Field, shrubs, bark	Yes	None	No	No	No	15	No	NA	136					74.3119	4
09BE02	bc1007--bc1107	09BE	Belgium	Sus scrofa domesticus	Domestic pig	Piétrain x Flemish landrace	Unknown	2022-05-01	#REF!	Finishing	Belgium	Yes			Belgium	Commercial	No	High quality meat	Farm	Small-scale	Outside	NA	Yes	Field, shrubs, bark	Yes	None	No	No	No	15	No	NA	136					69.8413	3
09BE03	bc1008--bc1107	09BE	Belgium	Sus scrofa domesticus	Domestic pig	Piétrain x Flemish landrace	Unknown	2022-05-01	#REF!	Finishing	Belgium	Yes			Belgium	Commercial	No	High quality meat	Farm	Small-scale	Outside	NA	Yes	Field, shrubs, bark	Yes	None	No	No	No	15	No	NA	136					71.1475	4
09BE04	bc1012--bc1107	09BE	Belgium	Sus scrofa domesticus	Domestic pig	Piétrain x Flemish landrace	Unknown	2022-05-01	#REF!	Finishing	Belgium	Yes			Belgium	Commercial	No	High quality meat	Farm	Small-scale	Outside	NA	Yes	Field, shrubs, bark	Yes	None	No	No	No	15	No	NA	136					65.1715	2
09BE05	bc1022----bc1083	09BE	Belgium	Sus scrofa domesticus	Domestic pig	Piétrain x Flemish landrace	Female		730	Mature	Belgium	Yes			Belgium	Commercial	No	High quality meat	Farm	Small-scale	Outside	NA	Yes	Field, shrubs, bark	Yes	None	No	No	No	15	No	NA						74.5399	4
09BE06	bc1015--bc1107	09BE	Belgium	Sus scrofa domesticus	Domestic pig	Piétrain x Flemish landrace	Unknown	2022-05-01	#REF!	Finishing	Belgium	Yes			Belgium	Commercial	No	High quality meat	Farm	Small-scale	Outside	NA	Yes	Field, shrubs, bark	Yes	None	No	No	No	15	No	NA	136					68.5897	3
09BE07	bc1024----bc1083	09BE	Belgium	Sus scrofa domesticus	Domestic pig	Piétrain x Flemish landrace	Unknown	2022-05-01	#REF!	Finishing	Belgium	Yes			Belgium	Commercial	No	High quality meat	Farm	Small-scale	Outside	NA	Yes	Field, shrubs, bark	Yes	None	No	No	No	15	No	NA	136					69.2308	3
09BE08	bc1005----bc1089	09BE	Belgium	Sus scrofa domesticus	Domestic pig	Piétrain x Flemish landrace	Unknown	2022-05-01	#REF!	Finishing	Belgium	Yes			Belgium	Commercial	No	High quality meat	Farm	Small-scale	Outside	NA	Yes	Field, shrubs, bark	Yes	None	No	No	No	15	No	NA	136					69.3498	3
11DE01	bc1015--bc1112	11DE	Germany	Sus scrofa domesticus	Domestic pig	Husumer Protestschwein	Female	2020-09-15	#REF!	Mature	Germany	No			Germany	Traditional	No		Zoo	Small-scale	Both	Yes	Yes		Yes	Straw	Yes	Yes	No	2	No	NA
11DE02	bc1020--bc1112	11DE	Germany	Sus scrofa domesticus	Domestic pig	Husumer Protestschwein	Male	2019-05-07	#REF!	Mature	Germany	No			Germany	Traditional	No		Zoo	Small-scale	Both	Yes	Yes		Yes	Straw	Yes	Yes	No	2	No	NA
12NL01	bc1007----bc1089	12NL	Netherlands	Sus scrofa domesticus	Domestic pig	TN70 x Tempo	Male	2022-07-05	#REF!	Finishing	Netherlands	Yes	76			Commercial	Yes	General lean meat	Research farm	Intensive	Inside	No	No	NA	No	Straw	Yes	Yes	Yes		No	NA	29	No	Yes		Solid	70.9091	4
12NL03	bc1020--bc1107	12NL	Netherlands	Sus scrofa domesticus	Domestic pig	TN70	Female	2019-11-01	#REF!	Mature	Netherlands	No	291.2			Commercial	Yes	General lean meat	Research farm	Intensive	Inside	No	No	NA	No	Straw	Yes	Yes	Yes		No	NA	Unknown	Unknown	Unknown		NA	66.7647	3
12NL04	bc1008----bc1089	12NL	Netherlands	Sus scrofa domesticus	Domestic pig	TN70 x Tempo	Male	2022-09-28	#REF!	Nursery	Netherlands	Yes	7.85			Commercial	Yes	General lean meat	Research farm	Intensive	Inside	No	No	NA	No	Straw	Yes	Yes	Yes		No	NA	28	No	Yes		Solid	75.8242	4
12NL06	bc1012----bc1089	12NL	Netherlands	Sus scrofa domesticus	Domestic pig	TN70 x Tempo	Female	2022-09-29	#REF!	Nursery	Netherlands	Yes	9.65			Commercial	Yes	General lean meat	Research farm	Intensive	Inside	No	No	NA	No	Straw	Yes	Yes	Yes		No	NA	27	No	Yes		Solid	72.9167	4
12NL07	bc1015----bc1089	12NL	Netherlands	Sus scrofa domesticus	Domestic pig	TN70 x Tempo	Male	2022-09-29	#REF!	Nursery	Netherlands	Yes	9.3			Commercial	Yes	General lean meat	Research farm	Intensive	Inside	No	No	NA	No	Straw	Yes	Yes	Yes		No	NA	27	No	Yes		Solid	74.2857	4
12NL08	bc1020----bc1089	12NL	Netherlands	Sus scrofa domesticus	Domestic pig	TN70 x Tempo	Female	2022-07-06	#REF!	Finishing	Netherlands	Yes	83.6			Commercial	Yes	General lean meat	Research farm	Intensive	Inside	No	No	NA	No	Straw	Yes	Yes	Yes		No	NA	28	No	Yes		Solid	67.9128	3
12NL09	bc1022--bc1107	12NL	Netherlands	Sus scrofa domesticus	Domestic pig	TN70	Female	2019-11-11	#REF!	Mature	Netherlands	No	256			Commercial	Yes	General lean meat	Research farm	Intensive	Inside	No	No	NA	No	Straw	Yes	Yes	Yes		No	NA	Unknown	Unknown	Unknown		NA	68.7316	3
12NL10	bc1022----bc1089	12NL	Netherlands	Sus scrofa domesticus	Domestic pig	TN70	Female	2020-08-28	#REF!	Mature	Netherlands	No	219			Commercial	Yes	General lean meat	Research farm	Intensive	Inside	No	No	NA	No	Straw	Yes	Yes	Yes		No	NA	Unknown	Unknown	Unknown		NA	65.8754	2
12NL12	bc1024----bc1089	12NL	Netherlands	Sus scrofa domesticus	Domestic pig	TN70 x Tempo	Male	2022-07-07	#REF!	Finishing	Netherlands	Yes	77.7			Commercial	Yes	General lean meat	Research farm	Intensive	Inside	No	No	NA	No	Straw	Yes	Yes	Yes		No	NA	27	No	Yes		Solid	71.8833	4
12NL13	bc1005----bc1096	12NL	Netherlands	Sus scrofa domesticus	Domestic pig	TN70	Female	2021-06-30	#REF!	Mature	Netherlands	No	195			Commercial	Yes	General lean meat	Research farm	Intensive	Inside	No	No	NA	No	Straw	Yes	Yes	Yes		No	NA	Unknown	Unknown	Unknown		NA	69.2557	3
12NL14	bc1007----bc1096	12NL	Netherlands	Sus scrofa domesticus	Domestic pig	TN70 x Tempo	Female	2022-07-04	#REF!	Finishing	Netherlands	Yes	85.8			Commercial	Yes	General lean meat	Research farm	Intensive	Inside	No	No	NA	No	Straw	Yes	Yes	Yes		No	NA	30	No	Yes		Solid	74.3506	4
12NL17	bc1008----bc1096	12NL	Netherlands	Sus scrofa domesticus	Domestic pig	TN70 x Tempo	Male	2022-09-30	#REF!	Nursery	Netherlands	Yes	9.85			Commercial	Yes	General lean meat	Research farm	Intensive	Inside	No	No	NA	No	Straw	Yes	Yes	Yes		No	NA	26	No	Yes		Solid	79.8834	5
12NL18	bc1012----bc1096	12NL	Netherlands	Sus scrofa domesticus	Domestic pig	TN70 x Tempo	Male	2022-09-30	#REF!	Nursery	Netherlands	Yes	10			Commercial	Yes	General lean meat	Research farm	Intensive	Inside	No	No	NA	No	Straw	Yes	Yes	Yes		No	NA	26	No	Yes		Solid	74.0634	4
12NL19	bc1015----bc1096	12NL	Netherlands	Sus scrofa domesticus	Domestic pig	TN70 x Tempo	Female	2022-09-30	#REF!	Nursery	Netherlands	Yes	10			Commercial	Yes	General lean meat	Research farm	Intensive	Inside	No	No	NA	No	Straw	Yes	Yes	Yes		No	NA	26	No	Yes		Solid	68.9552	3
12NL20	bc1020----bc1096	12NL	Netherlands	Sus scrofa domesticus	Domestic pig	TN70 x Tempo	Female	2022-07-08	#REF!	Finishing	Netherlands	Yes	83.3			Commercial	Yes	General lean meat	Research farm	Intensive	Inside	No	No	NA	No	Straw	Yes	Yes	Yes		No	NA	26	No	Yes		Solid	73.8028	4
12NL21	bc1022----bc1096	12NL	Netherlands	Sus scrofa domesticus	Domestic pig	TN70	Female	2021-06-04	#REF!	Mature	Netherlands	No	245			Commercial	Yes	General lean meat	Research farm	Intensive	Inside	No	No	NA	No	Straw	Yes	Yes	Yes		No	NA	Unknown	Unknown	Unknown		NA	64.9068	2
12NL22	bc1024--bc1107	12NL	Netherlands	Sus scrofa domesticus	Domestic pig	TN70	Female	2019-08-09	#REF!	Mature	Netherlands	No	269			Commercial	Yes	General lean meat	Research farm	Intensive	Inside	No	No	NA	No	Straw	Yes	Yes	Yes		No	NA	Unknown	Unknown	Unknown		NA	65.1917	2
12NL23	bc1024----bc1096	12NL	Netherlands	Sus scrofa domesticus	Domestic pig	TN70	Female	2021-04-08	#REF!	Mature	Netherlands	No	217.4			Commercial	Yes	General lean meat	Research farm	Intensive	Inside	No	No	NA	No	Straw	Yes	Yes	Yes		No	NA	Unknown	Unknown	Unknown		NA	69.6	3
12NL24	bc1005----bc1098	12NL	Netherlands	Sus scrofa domesticus	Domestic pig	TN70 x Tempo	Male	2022-09-29	#REF!	Nursery	Netherlands	Yes	7.3			Commercial	Yes	General lean meat	Research farm	Intensive	Inside	No	No	NA	No	Straw	Yes	Yes	Yes		No	NA	27	No	Yes		Solid	70.4319	4
13HU01	bc1007--bc1112	13HU	Hungary	Sus scrofa domesticus	Domestic pig	Hungarian Landrace	Female		390	Mature	Hungary	No	170		Hungary	Commercial	Yes	General lean meat	Smallholding	Small-scale	Inside	No	No	NA	No	Straw	Yes	Yes	No	2	No	NA
14BE01	bc1005--bc1110	14BE	Belgium	Sus scrofa domesticus	Domestic pig					Growing	Belgium	Yes				Commercial	Yes	General lean meat	Research farm	Small-scale	Inside	No	No	NA	No	None	No	No	Yes		No							71.1911	4
14BE02	bc1007--bc1110	14BE	Belgium	Sus scrofa domesticus	Domestic pig					Growing	Belgium	Yes				Commercial	Yes	General lean meat	Research farm	Small-scale	Inside	No	No	NA	No	None	No	No	Yes		No							76.0606	4
14BE03	bc1007----bc1098	14BE	Belgium	Sus scrofa domesticus	Domestic pig					Growing	Belgium	Yes				Commercial	Yes	General lean meat	Research farm	Small-scale	Inside	No	No	NA	No	None	No	No	Yes		No							73.9938	4
14BE04	bc1008----bc1098	14BE	Belgium	Sus scrofa domesticus	Domestic pig					Growing	Belgium	Yes				Commercial	Yes	General lean meat	Research farm	Small-scale	Inside	No	No	NA	No	None	No	No	Yes		No							70.8861	4
14BE05	bc1012----bc1098	14BE	Belgium	Sus scrofa domesticus	Domestic pig					Growing	Belgium	Yes				Commercial	Yes	General lean meat	Research farm	Small-scale	Inside	No	No	NA	No	None	No	No	Yes		No							74.4681	4
14BE06	bc1008--bc1110	14BE	Belgium	Sus scrofa domesticus	Domestic pig					Growing	Belgium	Yes				Commercial	Yes	General lean meat	Research farm	Small-scale	Inside	No	No	NA	No	None	No	No	Yes		No							70.3704	4
14BE07	bc1015----bc1098	14BE	Belgium	Sus scrofa domesticus	Domestic pig					Growing	Belgium	Yes				Commercial	Yes	General lean meat	Research farm	Small-scale	Inside	No	No	NA	No	None	No	No	Yes		No							76.8156	4
14BE08	bc1020----bc1098	14BE	Belgium	Sus scrofa domesticus	Domestic pig					Growing	Belgium	Yes				Commercial	Yes	General lean meat	Research farm	Small-scale	Inside	No	No	NA	No	None	No	No	Yes		No							71.9298	4
16IE01	bc1005--bc1033	16IE	Ireland	Sus scrofa domesticus	Domestic pig	Large White x Irish Landrace	Male		26	Lactation	Ireland	Yes			Ireland	Commercial	Yes	General lean meat	Research farm	Intensive	Inside	No	No	NA	No	None	No	No	Yes		No	NA	28	Yes	Yes		Solid	72.1683	4	20.2	High	11.14	5.52	1.66	Low	61.48
16IE02	bc1015--bc1033	16IE	Ireland	Sus scrofa domesticus	Domestic pig	Large White x Irish Landrace	Female		26	Lactation	Ireland	Yes			Ireland	Commercial	Yes	General lean meat	Research farm	Intensive	Inside	No	No	NA	No	None	No	No	Yes		No	NA	28	Yes	Yes		Solid			20.2	High	11.14	5.52	1.66	Low	61.48
16IE03	bc1012--bc1059	16IE	Ireland	Sus scrofa domesticus	Domestic pig	Large White x Irish Landrace	Male		26	Lactation	Ireland	Yes			Ireland	Commercial	Yes	General lean meat	Research farm	Intensive	Inside	No	No	NA	No	None	No	No	Yes		No	NA	28	Yes	Yes		Solid			20.2	High	11.14	5.52	1.66	Low	61.48
16IE04	bc1005--bc1060	16IE	Ireland	Sus scrofa domesticus	Domestic pig	Large White x Irish Landrace	Female		26	Lactation	Ireland	Yes			Ireland	Commercial	Yes	General lean meat	Research farm	Intensive	Inside	No	No	NA	No	None	No	No	Yes		No	NA	28	Yes	Yes		Solid			20.2	High	11.14	5.52	1.66	Low	61.48
16IE05	bc1008--bc1033	16IE	Ireland	Sus scrofa domesticus	Domestic pig	Large White x Irish Landrace	Male		26	Lactation	Ireland	Yes			Ireland	Commercial	Yes	General lean meat	Research farm	Intensive	Inside	No	No	NA	No	None	No	No	Yes		No	NA	28	Yes	Yes		Solid	68.0672	3	20.2	High	11.14	5.52	1.66	Low	61.48
16IE06	bc1012--bc1033	16IE	Ireland	Sus scrofa domesticus	Domestic pig	Large White x Irish Landrace	Female		26	Lactation	Ireland	Yes			Ireland	Commercial	Yes	General lean meat	Research farm	Intensive	Inside	No	No	NA	No	None	No	No	Yes		No	NA	28	Yes	Yes		Solid	71.2159	4	20.2	High	11.14	5.52	1.66	Low	61.48
16IE07	bc1007--bc1060	16IE	Ireland	Sus scrofa domesticus	Domestic pig	Large White x Irish Landrace	Male		26	Lactation	Ireland	Yes			Ireland	Commercial	Yes	General lean meat	Research farm	Intensive	Inside	No	No	NA	No	None	No	No	Yes		No	NA	28	Yes	Yes		Solid			20.2	High	11.14	5.52	1.66	Low	61.48
16IE08	bc1022--bc1059	16IE	Ireland	Sus scrofa domesticus	Domestic pig	Large White x Irish Landrace	Female		26	Lactation	Ireland	Yes			Ireland	Commercial	Yes	General lean meat	Research farm	Intensive	Inside	No	No	NA	No	None	No	No	Yes		No	NA	28	Yes	Yes		Solid	70.625	4	20.2	High	11.14	5.52	1.66	Low	61.48
16IE09	bc1024--bc1033	16IE	Ireland	Sus scrofa domesticus	Domestic pig	Large White x Irish Landrace	Male		26	Lactation	Ireland	Yes			Ireland	Commercial	Yes	General lean meat	Research farm	Intensive	Inside	No	No	NA	No	None	No	No	Yes		No	NA	28	Yes	Yes		Solid	63.5359	2	20.2	High	11.14	5.52	1.66	Low	61.48
16IE10	bc1015--bc1035	16IE	Ireland	Sus scrofa domesticus	Domestic pig	Large White x Irish Landrace	Female		26	Lactation	Ireland	Yes			Ireland	Commercial	Yes	General lean meat	Research farm	Intensive	Inside	No	No	NA	No	None	No	No	Yes		No	NA	28	Yes	Yes		Solid			20.2	High	11.14	5.52	1.66	Low	61.48
16IE11	bc1020--bc1057	16IE	Ireland	Sus scrofa domesticus	Domestic pig	Large White x Irish Landrace	Male		26	Lactation	Ireland	Yes			Ireland	Commercial	Yes	General lean meat	Research farm	Intensive	Inside	No	No	NA	No	None	No	No	Yes		No	NA	28	Yes	Yes		Solid			20.2	High	11.14	5.52	1.66	Low	61.48
16IE12	bc1020--bc1035	16IE	Ireland	Sus scrofa domesticus	Domestic pig	Large White x Irish Landrace	Female		26	Lactation	Ireland	Yes			Ireland	Commercial	Yes	General lean meat	Research farm	Intensive	Inside	No	No	NA	No	None	No	No	Yes		No	NA	28	Yes	Yes		Solid	73.2484	4	20.2	High	11.14	5.52	1.66	Low	61.48
16IE13	bc1012--bc1035	16IE	Ireland	Sus scrofa domesticus	Domestic pig	Large White x Irish Landrace	Male		26	Lactation	Ireland	Yes			Ireland	Commercial	Yes	General lean meat	Research farm	Intensive	Inside	No	No	NA	No	None	No	No	Yes		No	NA	28	Yes	Yes		Solid			20.2	High	11.14	5.52	1.66	Low	61.48
16IE14	bc1007--bc1044	16IE	Ireland	Sus scrofa domesticus	Domestic pig	Large White x Irish Landrace	Female		26	Lactation	Ireland	Yes			Ireland	Commercial	Yes	General lean meat	Research farm	Intensive	Inside	No	No	NA	No	None	No	No	Yes		No	NA	28	Yes	Yes		Solid	68.5714	3	20.2	High	11.14	5.52	1.66	Low	61.48
16IE15	bc1024--bc1057	16IE	Ireland	Sus scrofa domesticus	Domestic pig	Large White x Irish Landrace	Male		26	Lactation	Ireland	Yes			Ireland	Commercial	Yes	General lean meat	Research farm	Intensive	Inside	No	No	NA	No	None	No	No	Yes		No	NA	28	Yes	Yes		Solid	71.8978	4	20.2	High	11.14	5.52	1.66	Low	61.48
16IE16	bc1008--bc1035	16IE	Ireland	Sus scrofa domesticus	Domestic pig	Large White x Irish Landrace	Female		26	Lactation	Ireland	Yes			Ireland	Commercial	Yes	General lean meat	Research farm	Intensive	Inside	No	No	NA	No	None	No	No	Yes		No	NA	28	Yes	Yes		Solid	77.6062	4	20.2	High	11.14	5.52	1.66	Low	61.48
16IE17	bc1020--bc1054	16IE	Ireland	Sus scrofa domesticus	Domestic pig	Large White x Irish Landrace	Male		140	Finishing	Ireland	Yes			Ireland	Commercial	Yes	General lean meat	Research farm	Intensive	Inside	No	No	NA	No	None	No	No	Yes		No	NA	28	Yes	Yes		Solid			17.87	Medium	3.14	4.52	3.51	Medium	70.96
16IE18	bc1008--bc1056	16IE	Ireland	Sus scrofa domesticus	Domestic pig	Large White x Irish Landrace	Female		140	Finishing	Ireland	Yes			Ireland	Commercial	Yes	General lean meat	Research farm	Intensive	Inside	No	No	NA	No	None	No	No	Yes		No	NA	28	Yes	Yes		Solid	77.6504	4	17.87	Medium	3.14	4.52	3.51	Medium	70.96
16IE19	bc1020---bc1065	16IE	Ireland	Sus scrofa domesticus	Domestic pig	Large White x Irish Landrace	Male		140	Finishing	Ireland	Yes			Ireland	Commercial	Yes	General lean meat	Research farm	Intensive	Inside	No	No	NA	No	None	No	No	Yes		No	NA	28	Yes	Yes		Solid	75	4	17.87	Medium	3.14	4.52	3.51	Medium	70.96
16IE20	bc1015---bc1065	16IE	Ireland	Sus scrofa domesticus	Domestic pig	Large White x Irish Landrace	Female		140	Finishing	Ireland	Yes			Ireland	Commercial	Yes	General lean meat	Research farm	Intensive	Inside	No	No	NA	No	None	No	No	Yes		No	NA	28	Yes	Yes		Solid	75.2044	4	17.87	Medium	3.14	4.52	3.51	Medium	70.96
16IE21	bc1012---bc1065	16IE	Ireland	Sus scrofa domesticus	Domestic pig	Large White x Irish Landrace	Male		140	Finishing	Ireland	Yes			Ireland	Commercial	Yes	General lean meat	Research farm	Intensive	Inside	No	No	NA	No	None	No	No	Yes		No	NA	28	Yes	Yes		Solid	77.933	5	17.87	Medium	3.14	4.52	3.51	Medium	70.96
16IE22	bc1007--bc1056	16IE	Ireland	Sus scrofa domesticus	Domestic pig	Large White x Irish Landrace	Female		140	Finishing	Ireland	Yes			Ireland	Commercial	Yes	General lean meat	Research farm	Intensive	Inside	No	No	NA	No	None	No	No	Yes		No	NA	28	Yes	Yes		Solid	77.439	4	17.87	Medium	3.14	4.52	3.51	Medium	70.96
16IE23	bc1022---bc1065	16IE	Ireland	Sus scrofa domesticus	Domestic pig	Large White x Irish Landrace	Male		140	Finishing	Ireland	Yes			Ireland	Commercial	Yes	General lean meat	Research farm	Intensive	Inside	No	No	NA	No	None	No	No	Yes		No	NA	28	Yes	Yes		Solid	76.947	4	17.87	Medium	3.14	4.52	3.51	Medium	70.96
16IE24	bc1005---bc1075	16IE	Ireland	Sus scrofa domesticus	Domestic pig	Large White x Irish Landrace	Female		140	Finishing	Ireland	Yes			Ireland	Commercial	Yes	General lean meat	Research farm	Intensive	Inside	No	No	NA	No	None	No	No	Yes		No	NA	28	Yes	Yes		Solid	76.5677	4	17.87	Medium	3.14	4.52	3.51	Medium	70.96
16IE25	bc1012--bc1056	16IE	Ireland	Sus scrofa domesticus	Domestic pig	Large White x Irish Landrace	Male		140	Finishing	Ireland	Yes			Ireland	Commercial	Yes	General lean meat	Research farm	Intensive	Inside	No	No	NA	No	None	No	No	Yes		No	NA	28	Yes	Yes		Solid	75.8389	4	17.87	Medium	3.14	4.52	3.51	Medium	70.96
16IE26	bc1015--bc1056	16IE	Ireland	Sus scrofa domesticus	Domestic pig	Large White x Irish Landrace	Female		140	Finishing	Ireland	Yes			Ireland	Commercial	Yes	General lean meat	Research farm	Intensive	Inside	No	No	NA	No	None	No	No	Yes		No	NA	28	Yes	Yes		Solid	73.955	4	17.87	Medium	3.14	4.52	3.51	Medium	70.96
16IE27	bc1005---bc1065	16IE	Ireland	Sus scrofa domesticus	Domestic pig	Large White x Irish Landrace	Male		140	Finishing	Ireland	Yes			Ireland	Commercial	Yes	General lean meat	Research farm	Intensive	Inside	No	No	NA	No	None	No	No	Yes		No	NA	28	Yes	Yes		Solid	80.602	5	17.87	Medium	3.14	4.52	3.51	Medium	70.96
16IE28	bc1007--bc1057	16IE	Ireland	Sus scrofa domesticus	Domestic pig	Large White x Irish Landrace	Female		140	Finishing	Ireland	Yes			Ireland	Commercial	Yes	General lean meat	Research farm	Intensive	Inside	No	No	NA	No	None	No	No	Yes		No	NA	28	Yes	Yes		Solid	76.1773	4	17.87	Medium	3.14	4.52	3.51	Medium	70.96
16IE29	bc1012--bc1057	16IE	Ireland	Sus scrofa domesticus	Domestic pig	Large White x Irish Landrace	Male		140	Finishing	Ireland	Yes			Ireland	Commercial	Yes	General lean meat	Research farm	Intensive	Inside	No	No	NA	No	None	No	No	Yes		No	NA	28	Yes	Yes		Solid	77.7108	4	17.87	Medium	3.14	4.52	3.51	Medium	70.96
16IE30	bc1008--bc1057	16IE	Ireland	Sus scrofa domesticus	Domestic pig	Large White x Irish Landrace	Female		140	Finishing	Ireland	Yes			Ireland	Commercial	Yes	General lean meat	Research farm	Intensive	Inside	No	No	NA	No	None	No	No	Yes		No	NA	28	Yes	Yes		Solid	71.3855	4	17.87	Medium	3.14	4.52	3.51	Medium	70.96
16IE31	bc1008---bc1065	16IE	Ireland	Sus scrofa domesticus	Domestic pig	Large White x Irish Landrace	Male		140	Finishing	Ireland	Yes			Ireland	Commercial	Yes	General lean meat	Research farm	Intensive	Inside	No	No	NA	No	None	No	No	Yes		No	NA	28	Yes	Yes		Solid	74.9206	4	17.87	Medium	3.14	4.52	3.51	Medium	70.96
17DE01	bc1022----bc1098	17DE	Germany	Sus scrofa domesticus	Domestic pig	Bunte Bentheimer	Unknown	2022-11-03	#REF!	Growing	Germany	Yes			Germany	Traditional	No		Zoo	Small-scale	Both	Yes	Yes	Sand	No	Straw	Yes	Yes	No		No	NA
17DE02	bc1024----bc1098	17DE	Germany	Sus scrofa domesticus	Domestic pig	Bunte Bentheimer	Unknown	2022-12-23	#REF!	Nursery	Germany	Yes			Germany	Traditional	No		Zoo	Small-scale	Both	Yes	Yes	Sand	No	Straw	Yes	Yes	No		No	NA
17DE03	bc1012--bc1110	17DE	Germany	Sus scrofa domesticus	Domestic pig	Bunte Bentheimer	Female	2019	1460	Mature	Germany				Germany	Traditional	No		Zoo	Small-scale	Both	Yes	Yes	Sand	No	Straw	Yes	Yes	No		No	NA
17DE04	bc1005----bc1100	17DE	Germany	Sus scrofa domesticus	Domestic pig	Bunte Bentheimer	Female	2020	1095	Mature	Germany				Germany	Traditional	No		Zoo	Small-scale	Both	Yes	Yes	Sand	No	Straw	Yes	Yes	No		No	NA
17DE05	bc1007----bc1100	17DE	Germany	Sus scrofa domesticus	Domestic pig	Bunte Bentheimer	Female	2021	730	Mature	Germany				Germany	Traditional	No		Zoo	Small-scale	Both	Yes	Yes	Sand	No	Straw	Yes	Yes	No		No	NA
17DE06	bc1008----bc1100	17DE	Germany	Sus scrofa domesticus	Domestic pig	Bunte Bentheimer	Female	2021	730	Mature	Germany				Germany	Traditional	No		Zoo	Small-scale	Inside	No	Yes	NA	No	Straw	Yes	Yes	No		No	NA
17DE07	bc1012----bc1100	17DE	Germany	Sus scrofa domesticus	Domestic pig	Bunte Bentheimer	Female	2020	1095	Mature	Germany				Germany	Traditional	No		Zoo	Small-scale	Outside		Yes	Field	Yes	Straw	Yes	Yes	No	2	No	NA
17DE08	bc1015--bc1110	17DE	Germany	Sus scrofa domesticus	Domestic pig	Bunte Bentheimer	Male	2020	1095	Mature	Germany				Germany	Traditional	No		Zoo	Small-scale	Outside		Yes	Field	Yes	Straw	Yes	Yes	No	2	No	NA
17DE09	bc1015----bc1100	17DE	Germany	Sus scrofa domesticus	Domestic pig	Bunte Bentheimer	Female	2022-07-25	#REF!	Mature	Germany	Yes			Germany	Traditional	No		Zoo	Small-scale	Both	Yes	Yes	Sand	No	Straw	Yes	Yes	No	3	No	NA
17DE10	bc1020----bc1100	17DE	Germany	Sus scrofa domesticus	Domestic pig	Bunte Bentheimer	Female	2022-07-25	#REF!	Mature	Germany	Yes			Germany	Traditional	No		Zoo	Small-scale	Both	Yes	Yes	Sand	No	Straw	Yes	Yes	No	3	No	NA
17DE11	bc1020--bc1110	17DE	Germany	Sus scrofa domesticus	Domestic pig	Bunte Bentheimer	Female	2022-07-25	#REF!	Mature	Germany	Yes			Germany	Traditional	No		Zoo	Small-scale	Both	Yes	Yes	Sand	No	Straw	Yes	Yes	No	3	No	NA
18DE01	bc1022--bc1110	18DE	Germany	Sus scrofa domesticus	Domestic pig	Bunte Bentheimer	Unknown	2022-10-30	#REF!	Growing	Germany	Yes			Germany	Traditional	No		Breeding facility	Small-scale	Inside	No	No	NA	No	Straw	Yes	Yes	Yes		No	NA
18DE02	bc1024--bc1110	18DE	Germany	Sus scrofa domesticus	Domestic pig	Bunte Bentheimer	Unknown	2022-09-19	#REF!	Finishing	Germany	Yes			Germany	Traditional	No		Breeding facility	Small-scale	Inside	No	No	NA	No	Straw	Yes	Yes	Yes		No	NA
18DE04	bc1005--bc1112	18DE	Germany	Sus scrofa domesticus	Domestic pig	Bunte Bentheimer	Unknown	2022-10-07	#REF!	Finishing	Germany	Yes			Germany	Traditional	No		Breeding facility	Small-scale	Inside	No	No	NA	No	Straw	Yes	Yes	Yes		No	NA
18DE05	bc1022----bc1100	18DE	Germany	Sus scrofa domesticus	Domestic pig	Bunte Bentheimer	Female	2022-04-10	#REF!	Mature	Germany	Yes			Germany	Traditional	No		Breeding facility	Small-scale	Inside	No	No	NA	No	Straw	Yes	Yes	Yes		No	NA
18DE06	bc1024----bc1100	18DE	Germany	Sus scrofa domesticus	Domestic pig	Bunte Bentheimer	Female	2022-07-15	#REF!	Mature	Germany	Yes			Germany	Traditional	No		Breeding facility	Small-scale	Inside	No	No	NA	No	Straw	Yes	Yes	Yes		No	NA
18DE07	bc1005----bc1101	18DE	Germany	Sus scrofa domesticus	Domestic pig	Bunte Bentheimer	Unknown	2022-06-28	#REF!	Mature	Germany	Yes			Germany	Traditional	No		Breeding facility	Small-scale	Inside	No	No	NA	No	Straw	Yes	Yes	Yes		No	NA
18DE08	bc1007----bc1101	18DE	Germany	Sus scrofa domesticus	Domestic pig	Bunte Bentheimer	Female		1460	Mature	Germany				Germany	Traditional	No		Breeding facility	Small-scale	Both	Yes	Yes	Field	Yes	Straw	Yes	Yes	No	3	No	NA
18DE09	bc1008----bc1101	18DE	Germany	Sus scrofa domesticus	Domestic pig	Bunte Bentheimer	Female		2920	Mature	Germany				Germany	Traditional	No		Breeding facility	Small-scale	Both	Yes	Yes	Field	Yes	Straw	Yes	Yes	No	3	No	NA
07DK01	bc1012----bc1101	07DK	Denmark	Sus scrofa domesticus	Domestic pig	Large white x Danish Landrace x Duroc	Female		91	Growing	Denmark	No	30			Commercial	Yes	General lean meat	Research farm	Intensive	Inside	No	No	NA	No	None	No	No	Yes		No	NA	24		No			74.1176	4	17.72	Medium	3.5	4.71	5.07	High	69
07DK03	bc1015----bc1101	07DK	Denmark	Sus scrofa domesticus	Domestic pig	Large white x Danish Landrace x Duroc	Female			Growing	Denmark	No	30			Commercial	Yes	General lean meat	Research farm	Intensive	Inside	No	No	NA	No	None	No	No	Yes		No	NA	24		No			70.4918	4	17.72	Medium	3.5	4.71	5.07	High	69
07DK04	bc1020----bc1101	07DK	Denmark	Sus scrofa domesticus	Domestic pig	Large white x Danish Landrace x Duroc	Female			Growing	Denmark	No	30			Commercial	Yes	General lean meat	Research farm	Intensive	Inside	No	No	NA	No	None	No	No	Yes		No	NA	24		No			74.613	4	17.72	Medium	3.5	4.71	5.07	High	69
07DK07	bc1022----bc1101	07DK	Denmark	Sus scrofa domesticus	Domestic pig	Large white x Danish Landrace x Duroc	Female			Finishing	Denmark	No	100			Commercial	Yes	General lean meat	Research farm	Intensive	Inside	No	No	NA	No	None	No	No	Yes		No	NA	24		No			74.4807	4	17.72	Medium	3.5	4.71	5.07	High	69
07DK09	bc1024----bc1101	07DK	Denmark	Sus scrofa domesticus	Domestic pig	Large white x Danish Landrace x Duroc	Female			Finishing	Denmark	No	100			Commercial	Yes	General lean meat	Research farm	Intensive	Inside	No	No	NA	No	None	No	No	Yes		No	NA	24		No			72.8873	4	17.72	Medium	3.5	4.71	5.07	High	69
07DK10	bc1005----bc1105	07DK	Denmark	Sus scrofa domesticus	Domestic pig	Large white x Danish Landrace x Duroc	Female			Finishing	Denmark	No	100			Commercial	Yes	General lean meat	Research farm	Intensive	Inside	No	No	NA	No	None	No	No	Yes		No	NA	24		No					17.72	Medium	3.5	4.71	5.07	High	69
07DK13	bc1007----bc1105	07DK	Denmark	Sus scrofa domesticus	Domestic pig	Large white x Danish Landrace x Duroc	Female			Growing	Denmark	No	30			Commercial	Yes	General lean meat	Research farm	Intensive	Inside	No	No	NA	No	None	No	No	Yes		No	NA	24		No			77.3973	4	17.72	Medium	3.5	4.71	5.07	High	69
07DK14	bc1008----bc1105	07DK	Denmark	Sus scrofa domesticus	Domestic pig	Large white x Danish Landrace x Duroc	Female			Growing	Denmark	No	30			Commercial	Yes	General lean meat	Research farm	Intensive	Inside	No	No	NA	No	None	No	No	Yes		No	NA	24		No			74.5455	4	17.72	Medium	3.5	4.71	5.07	High	69
07DK16	bc1012----bc1105	07DK	Denmark	Sus scrofa domesticus	Domestic pig	Large white x Danish Landrace x Duroc	Female			Growing	Denmark	No	30			Commercial	Yes	General lean meat	Research farm	Intensive	Inside	No	No	NA	No	None	No	No	Yes		No	NA	24		No			72.093	4	17.72	Medium	3.5	4.71	5.07	High	69
07DK23	bc1015----bc1105	07DK	Denmark	Sus scrofa domesticus	Domestic pig	Large white x Danish Landrace x Duroc	Female			Finishing	Denmark	No	100			Commercial	Yes	General lean meat	Research farm	Intensive	Inside	No	No	NA	No	None	No	No	Yes		No	NA	24		No			75.4491	4	17.72	Medium	3.5	4.71	5.07	High	69
04BE07	bc1022----bc1062	04BE	Belgium	Sus scrofa domesticus	Domestic pig	Piétrain x Belgian Landrace	Female	2023-02-23	#REF!	Growing	Belgium	Yes	40.1		Belgium	Commercial	Yes	General lean meat	Research farm	Small-scale	Inside	No	No	NA	No	None	No	No	Yes		No	NA	21					83.9286	6	17.4	Medium	4.5	5.1	4.4	High	68.6	0.6	0.5	0.2
04BE08	bc1024----bc1062	04BE	Belgium	Sus scrofa domesticus	Domestic pig	Piétrain x Belgian Landrace	Male	2023-02-23	#REF!	Growing	Belgium	Yes	48.2		Belgium	Commercial	Yes	General lean meat	Research farm	Small-scale	Inside	No	No	NA	No	Sawdust	Yes	No	Yes		No	NA	42					81.1075	5	17.4	Medium	4.5	5.1	4.4	High	68.6	0.6	0.5	0.2
04BE09	bc1005----bc1065	04BE	Belgium	Sus scrofa domesticus	Domestic pig	Piétrain x Belgian Landrace	Female	2023-02-23	#REF!	Growing	Belgium	Yes	36.9		Belgium	Commercial	Yes	General lean meat	Research farm	Small-scale	Inside	No	No	NA	No	None	No	No	Yes		No	NA	21					76.3848	4	17.4	Medium	4.5	5.1	4.4	High	68.6	0.6	0.5	0.2
04BE10	bc1007----bc1065	04BE	Belgium	Sus scrofa domesticus	Domestic pig	Piétrain x Belgian Landrace	Male	2023-02-23	#REF!	Growing	Belgium	Yes	45		Belgium	Commercial	Yes	General lean meat	Research farm	Small-scale	Inside	No	No	NA	No	Sawdust	Yes	No	Yes		No	NA	42					78.1759	5	17.4	Medium	4.5	5.1	4.4	High	68.6	0.6	0.5	0.2
04BE11	bc1008----bc1065	04BE	Belgium	Sus scrofa domesticus	Domestic pig	Piétrain x Belgian Landrace	Male	2023-02-23	#REF!	Growing	Belgium	Yes	47		Belgium	Commercial	Yes	General lean meat	Research farm	Small-scale	Inside	No	No	NA	No	None	No	No	Yes		No	NA	21					77.5	4	17.4	Medium	4.5	5.1	4.4	High	68.6	0.6	0.5	0.2
04BE12	bc1012----bc1065	04BE	Belgium	Sus scrofa domesticus	Domestic pig	Piétrain x Belgian Landrace	Female	2023-02-23	#REF!	Growing	Belgium	Yes	47.5		Belgium	Commercial	Yes	General lean meat	Research farm	Small-scale	Inside	No	No	NA	No	Sawdust	Yes	No	Yes		No	NA	42					81.6393	6	17.4	Medium	4.5	5.1	4.4	High	68.6	0.6	0.5	0.2
04BE13	bc1015----bc1065	04BE	Belgium	Sus scrofa domesticus	Domestic pig	Piétrain x Belgian Landrace	Male	2023-02-23	#REF!	Growing	Belgium	Yes	50		Belgium	Commercial	Yes	General lean meat	Research farm	Small-scale	Inside	No	No	NA	No	None	No	No	Yes		No	NA	21					77.3885	4	17.4	Medium	4.5	5.1	4.4	High	68.6	0.6	0.5	0.2
04BE14	bc1020----bc1065	04BE	Belgium	Sus scrofa domesticus	Domestic pig	Piétrain x Belgian Landrace	Female	2023-02-23	#REF!	Growing	Belgium	Yes	48.1		Belgium	Commercial	Yes	General lean meat	Research farm	Small-scale	Inside	No	No	NA	No	Sawdust	Yes	No	Yes		No	NA	42					80.7018	5	17.4	Medium	4.5	5.1	4.4	High	68.6	0.6	0.5	0.2
04BE15	bc1022----bc1065	04BE	Belgium	Sus scrofa domesticus	Domestic pig	Piétrain x Belgian Landrace	Male	2023-02-23	#REF!	Growing	Belgium	Yes	37.6		Belgium	Commercial	Yes	General lean meat	Research farm	Small-scale	Inside	No	No	NA	No	None	No	No	Yes		No	NA	21					76.1111	4	17.4	Medium	4.5	5.1	4.4	High	68.6	0.6	0.5	0.2
04BE16	bc1024----bc1065	04BE	Belgium	Sus scrofa domesticus	Domestic pig	Piétrain x Belgian Landrace	Female	2023-02-23	#REF!	Growing	Belgium	Yes	36.7		Belgium	Commercial	Yes	General lean meat	Research farm	Small-scale	Inside	No	No	NA	No	Sawdust	Yes	No	Yes		No	NA	42					78.8235	5	17.4	Medium	4.5	5.1	4.4	High	68.6	0.6	0.5	0.2
04BE17	bc1005----bc1075	04BE	Belgium	Sus scrofa domesticus	Domestic pig	Piétrain x Belgian Landrace	Female	2023-02-23	#REF!	Growing	Belgium	Yes	37.4		Belgium	Commercial	Yes	General lean meat	Research farm	Small-scale	Inside	No	No	NA	No	None	No	No	Yes		No	NA	21					78.8462	5	17.4	Medium	4.5	5.1	4.4	High	68.6	0.6	0.5	0.2
04BE18	bc1007----bc1075	04BE	Belgium	Sus scrofa domesticus	Domestic pig	Piétrain x Belgian Landrace	Male	2023-02-23	#REF!	Growing	Belgium	Yes	35.9		Belgium	Commercial	Yes	General lean meat	Research farm	Small-scale	Inside	No	No	NA	No	Sawdust	Yes	No	Yes		No	NA	42					81.0631	5	17.4	Medium	4.5	5.1	4.4	High	68.6	0.6	0.5	0.2
04BE19	bc1008----bc1075	04BE	Belgium	Sus scrofa domesticus	Domestic pig	Piétrain x Belgian Landrace	Male	2023-02-23	#REF!	Growing	Belgium	Yes	35.8		Belgium	Commercial	Yes	General lean meat	Research farm	Small-scale	Inside	No	No	NA	No	None	No	No	Yes		No	NA	21					76.6756	4	17.4	Medium	4.5	5.1	4.4	High	68.6	0.6	0.5	0.2
04BE20	bc1012----bc1075	04BE	Belgium	Sus scrofa domesticus	Domestic pig	Piétrain x Belgian Landrace	Female	2023-02-23	#REF!	Growing	Belgium	Yes	46.5		Belgium	Commercial	Yes	General lean meat	Research farm	Small-scale	Inside	No	No	NA	No	Sawdust	Yes	No	Yes		No	NA	42					74.7899	4	17.4	Medium	4.5	5.1	4.4	High	68.6	0.6	0.5	0.2
04BE21	bc1015----bc1075	04BE	Belgium	Sus scrofa domesticus	Domestic pig	Piétrain x Belgian Landrace	Male	2023-02-23	#REF!	Growing	Belgium	Yes	44		Belgium	Commercial	Yes	General lean meat	Research farm	Small-scale	Inside	No	No	NA	No	None	No	No	Yes		No	NA	21					77.7126	4	17.4	Medium	4.5	5.1	4.4	High	68.6	0.6	0.5	0.2
04BE22	bc1020----bc1075	04BE	Belgium	Sus scrofa domesticus	Domestic pig	Piétrain x Belgian Landrace	Male	2023-02-23	#REF!	Growing	Belgium	Yes	42.2		Belgium	Commercial	Yes	General lean meat	Research farm	Small-scale	Inside	No	No	NA	No	Sawdust	Yes	No	Yes		No	NA	42					74.9245	4	17.4	Medium	4.5	5.1	4.4	High	68.6	0.6	0.5	0.2
04BE23	bc1022----bc1075	04BE	Belgium	Sus scrofa domesticus	Domestic pig	Piétrain x Belgian Landrace	Female	2023-02-23	#REF!	Growing	Belgium	Yes	39.8		Belgium	Commercial	Yes	General lean meat	Research farm	Small-scale	Inside	No	No	NA	No	Sawdust	Yes	No	Yes		No	NA	42					77.8736	5	17.4	Medium	4.5	5.1	4.4	High	68.6	0.6	0.5	0.2
04BE24	bc1024----bc1075	04BE	Belgium	Sus scrofa domesticus	Domestic pig	Piétrain x Belgian Landrace	Female	2023-02-23	#REF!	Growing	Belgium	Yes	39.8		Belgium	Commercial	Yes	General lean meat	Research farm	Small-scale	Inside	No	No	NA	No	None	No	No	Yes		No	NA	21					77.5974	4	17.4	Medium	4.5	5.1	4.4	High	68.6	0.6	0.5	0.2
04BE25	bc1005----bc1076	04BE	Belgium	Sus scrofa domesticus	Domestic pig	Piétrain x Belgian Landrace	Male	2023-02-23	#REF!	Growing	Belgium	Yes	36.6		Belgium	Commercial	Yes	General lean meat	Research farm	Small-scale	Inside	No	No	NA	No	Sawdust	Yes	No	Yes		No	NA	42					78.635	5	17.4	Medium	4.5	5.1	4.4	High	68.6	0.6	0.5	0.2
04BE26	bc1007----bc1076	04BE	Belgium	Sus scrofa domesticus	Domestic pig	Piétrain x Belgian Landrace	Female	2023-02-23	#REF!	Growing	Belgium	Yes	45.1		Belgium	Commercial	Yes	General lean meat	Research farm	Small-scale	Inside	No	No	NA	No	None	No	No	Yes		No	NA	21					78.655	5	17.4	Medium	4.5	5.1	4.4	High	68.6	0.6	0.5	0.2
04BE27	bc1008----bc1076	04BE	Belgium	Sus scrofa domesticus	Domestic pig	Piétrain x Belgian Landrace	Female	2023-02-23	#REF!	Growing	Belgium	Yes	41.3		Belgium	Commercial	Yes	General lean meat	Research farm	Small-scale	Inside	No	No	NA	No	Sawdust	Yes	No	Yes		No	NA	42					77.1513	4	17.4	Medium	4.5	5.1	4.4	High	68.6	0.6	0.5	0.2
04BE28	bc1012----bc1076	04BE	Belgium	Sus scrofa domesticus	Domestic pig	Piétrain x Belgian Landrace	Male	2023-02-23	#REF!	Growing	Belgium	Yes	36.8		Belgium	Commercial	Yes	General lean meat	Research farm	Small-scale	Inside	No	No	NA	No	None	No	No	Yes		No	NA	21					78.1759	5	17.4	Medium	4.5	5.1	4.4	High	68.6	0.6	0.5	0.2
04BE29	bc1015----bc1076	04BE	Belgium	Sus scrofa domesticus	Domestic pig	Piétrain x Belgian Landrace	Female	2023-02-23	#REF!	Growing	Belgium	Yes	44.7		Belgium	Commercial	Yes	General lean meat	Research farm	Small-scale	Inside	No	No	NA	No	Sawdust	Yes	No	Yes		No	NA	42					75.2381	4	17.4	Medium	4.5	5.1	4.4	High	68.6	0.6	0.5	0.2
04BE30	bc1020----bc1076	04BE	Belgium	Sus scrofa domesticus	Domestic pig	Piétrain x Belgian Landrace	Male	2023-02-23	#REF!	Growing	Belgium	Yes	41.2		Belgium	Commercial	Yes	General lean meat	Research farm	Small-scale	Inside	No	No	NA	No	None	No	No	Yes		No	NA	21					74.6835	4	17.4	Medium	4.5	5.1	4.4	High	68.6	0.6	0.5	0.2
04BE31	bc1022----bc1076	04BE	Belgium	Sus scrofa domesticus	Domestic pig	Piétrain x Belgian Landrace	Female	2023-02-23	#REF!	Growing	Belgium	Yes	43.2		Belgium	Commercial	Yes	General lean meat	Research farm	Small-scale	Inside	No	No	NA	No	Sawdust	Yes	No	Yes		No	NA	42					77.6042	4	17.4	Medium	4.5	5.1	4.4	High	68.6	0.6	0.5	0.2
04BE32	bc1024----bc1076	04BE	Belgium	Sus scrofa domesticus	Domestic pig	Piétrain x Belgian Landrace	Male	2023-02-23	#REF!	Growing	Belgium	Yes	27.3		Belgium	Commercial	Yes	General lean meat	Research farm	Small-scale	Inside	No	No	NA	No	None	No	No	Yes									77.1883	4	17.4	Medium	4.5	5.1	4.4	High	68.6	0.6	0.5	0.2
04BE33	bc1005----bc1082	04BE	Belgium	Sus scrofa domesticus	Domestic pig	Piétrain x Belgian Landrace	Male	2023-02-23	#REF!	Growing	Belgium	Yes	54.5		Belgium	Commercial	Yes	General lean meat	Research farm	Small-scale	Inside	No	No	NA	No	Sawdust	Yes	No	Yes									72.1311	4	17.4	Medium	4.5	5.1	4.4	High	68.6	0.6	0.5	0.2
04BE34	bc1007----bc1082	04BE	Belgium	Sus scrofa domesticus	Domestic pig	Piétrain x Belgian Landrace	Female	2023-02-23	#REF!	Growing	Belgium	Yes	40.6		Belgium	Commercial	Yes	General lean meat	Research farm	Small-scale	Inside	No	No	NA	No	None	No	No	Yes									71.4744	4	17.4	Medium	4.5	5.1	4.4	High	68.6	0.6	0.5	0.2
19BE01	bc1020----bc1105	19BE	Belgium	Sus scrofa domesticus	Domestic pig	TN70	Male	2023-05-29	#REF!	Finishing	France	No				Commercial	Yes	General lean meat	Hospital	Small-scale	Inside	No	No	NA	No	Sawdust	Yes	No	No	2	No	NA	Unknown					69.2557	3	15.4	Medium	4	4.7	4	Medium	71.9	0.7	0.43	0.2
19BE02	bc1022----bc1105	19BE	Belgium	Sus scrofa domesticus	Domestic pig	TN70	Male	2023-05-27	#REF!	Finishing	France	No				Commercial	Yes	General lean meat	Hospital	Small-scale	Inside	No	No	NA	No	Sawdust	Yes	No	No	3	No	NA	Unknown					67.5325	3	15.4	Medium	4	4.7	4	Medium	71.9	0.7	0.43	0.2
08AT17	bc1024----bc1105	08AT	Austria	Sus scrofa domesticus	Domestic pig	Turopolje	Male	2023-07-19	#REF!	Growing	Austria	Yes			Croatia	Traditional	No		Zoo	Small-scale	Both	Yes	Yes	Mud, sand, bark, straw, macadam	Yes	Straw	Yes	Yes	No	5	No	NA	Unknown	No												100
08AT18	bc1005----bc1107	08AT	Austria	Sus scrofa domesticus	Domestic pig	Turopolje	Male	2023-07-19	#REF!	Growing	Austria	Yes			Croatia	Traditional	No		Zoo	Small-scale	Both	Yes	Yes	Mud, sand, bark, straw, macadam	Yes	Straw	Yes	Yes	No	5	No	NA	Unknown	No												100
08AT19	bc1007----bc1107	08AT	Austria	Sus scrofa domesticus	Domestic pig	Turopolje	Male	2023-07-19	#REF!	Growing	Austria	Yes			Croatia	Traditional	No		Zoo	Small-scale	Both	Yes	Yes	Mud, sand, bark, straw, macadam	Yes	Straw	Yes	Yes	No	5	No	NA	Unknown	No												100
08AT20	bc1008----bc1107	08AT	Austria	Sus scrofa domesticus	Domestic pig	Turopolje	Female	2019-07-30	#REF!	Mature	Austria	No	250		Croatia	Traditional	No		Zoo	Small-scale	Both	Yes	Yes	Mud, sand, bark, straw, macadam	Yes	Straw	Yes	Yes	No	5	No	NA	Unknown	No												100
20BE01	bc1012----bc1107	20BE	Belgium	Sus scrofa domesticus	Domestic pig		Unknown		77	Growing	Belgium	No				Commercial	No		Farm	Small-scale	Outside	NA	Yes	Field, apple orchard	Yes	None	No	No	No		No	NA						81.5182	6	13.8	Low	2.6	4.8	5.6	High	73.2	0.7	0.45	0.18
20BE02	bc1015----bc1107	20BE	Belgium	Sus scrofa domesticus	Domestic pig		Unknown		77	Growing	Belgium	No				Commercial	No		Farm	Small-scale	Outside	NA	Yes	Field, apple orchard	Yes	None	No	No	No		No	NA						73.2441	4	13.8	Low	2.6	4.8	5.6	High	73.2	0.7	0.45	0.18
20BE03	bc1020----bc1107	20BE	Belgium	Sus scrofa domesticus	Domestic pig	(Duroc x Tamworth) x Piétrain	Female		365	Mature	Belgium	No				Traditional	No		Farm	Small-scale	Outside	NA	Yes	Field	Yes	None	No	No	No		No	NA						71.7687	4	12.6	Low	4.3	5.3	10.3	Very high	67.5	0.7	0.44	0.22
20BE04	bc1022----bc1107	20BE	Belgium	Sus scrofa domesticus	Domestic pig	(Duroc x Tamworth) x Piétrain	Female		365	Mature	Belgium	No				Traditional	No		Farm	Small-scale	Outside	NA	Yes	Field	Yes	None	No	No	No		No	NA						71.7172	4	12.6	Low	4.3	5.3	10.3	Very high	67.5	0.7	0.44	0.22
20BE05	bc1024----bc1107	20BE	Belgium	Sus scrofa domesticus	Domestic pig	(Duroc x Tamworth) x Piétrain	Female		1095	Mature	Belgium	No				Traditional	No		Farm	Small-scale	Outside	NA	Yes	Field	Yes	Straw	Yes	Yes	No		No	NA						70.7101	4	12.6	Low	4.3	5.3	10.3	Very high	67.5	0.7	0.44	0.22
21BE01	bc1005----bc1110	21BE	Belgium	Sus scrofa domesticus	Domestic pig	½ Duroc, ¼ Piétrain, ¼ (Landrace x Large white x Chinese)	Unknown		120	Growing	Belgium	No				Traditional	No		Farm	Small-scale	Both	Yes	Yes	Open-air barn	No	Straw	Yes	Yes	No		Yes	Cows and chickens (in same barn, but not pen)	40	No				79.085	5	17	Medium	3.4	5.4	5	High	69.2	0.7	0.6	0.1
21BE02	bc1007----bc1110	21BE	Belgium	Sus scrofa domesticus	Domestic pig	½ Duroc, ¼ Piétrain, ¼ (Landrace x Large white x Chinese)	Unknown		120	Growing	Belgium	No				Traditional	No		Farm	Small-scale	Both	Yes	Yes	Open-air barn	No	Straw	Yes	Yes	No		Yes	Cows and chickens (in same barn, but not pen)	40	No				75.6522	4	17	Medium	3.4	5.4	5	High	69.2	0.7	0.6	0.1
21BE03	bc1008----bc1110	21BE	Belgium	Sus scrofa domesticus	Domestic pig	½ Duroc, ¼ Piétrain, ¼ (Landrace x Large white x Chinese)	Unknown		120	Growing	Belgium	No				Traditional	No		Farm	Small-scale	Both	Yes	Yes	Open-air barn	No	Straw	Yes	Yes	No		Yes	Cows and chickens (in same barn, but not pen)	40	No				78.0059	5	17	Medium	3.4	5.4	5	High	69.2	0.7	0.6	0.1
21BE04	bc1012----bc1110	21BE	Belgium	Sus scrofa domesticus	Domestic pig	½ Duroc, ¼ Piétrain, ¼ (Landrace x Large white x Chinese)	Unknown		120	Growing	Belgium	No				Traditional	No		Farm	Small-scale	Both	Yes	Yes	Open-air barn	No	Straw	Yes	Yes	No		Yes	Cows and chickens (in same barn, but not pen)	40	No				76.1006	4	17	Medium	3.4	5.4	5	High	69.2	0.7	0.6	0.1
21BE05	bc1015----bc1110	21BE	Belgium	Sus scrofa domesticus	Domestic pig	½ Duroc, ¼ Piétrain, ¼ (Landrace x Large white x Chinese)	Unknown		120	Growing	Belgium	No				Traditional	No		Farm	Small-scale	Both	Yes	Yes	Open-air barn	No	Straw	Yes	Yes	No		Yes	Cows and chickens (in same barn, but not pen)	40	No				77.7409	4	17	Medium	3.4	5.4	5	High	69.2	0.7	0.6	0.1
21BE06	bc1020----bc1110	21BE	Belgium	Sus scrofa domesticus	Domestic pig	½ Duroc, ¼ Piétrain, ¼ (Landrace x Large white x Chinese)	Unknown		120	Growing	Belgium	No				Traditional	No		Farm	Small-scale	Both	Yes	Yes	Open-air barn	No	Straw	Yes	Yes	No		Yes	Cows and chickens (in same barn, but not pen)	40	No				75.1613	4	17	Medium	3.4	5.4	5	High	69.2	0.7	0.6	0.1
21BE07	bc1022----bc1110	21BE	Belgium	Sus scrofa domesticus	Domestic pig	½ Duroc, ¼ Piétrain, ¼ (Landrace x Large white x Chinese)	Unknown		120	Growing	Belgium	No				Traditional	No		Farm	Small-scale	Both	Yes	Yes	Open-air barn	No	Straw	Yes	Yes	No		Yes	Cows and chickens (in same barn, but not pen)	40	No				78.5924	5	17	Medium	3.4	5.4	5	High	69.2	0.7	0.6	0.1
21BE08	bc1024----bc1110	21BE	Belgium	Sus scrofa domesticus	Domestic pig	½ Duroc, ¼ Piétrain, ¼ (Landrace x Large white x Chinese)	Unknown		120	Growing	Belgium	No				Traditional	No		Farm	Small-scale	Both	Yes	Yes	Open-air barn	No	Straw	Yes	Yes	No		Yes	Cows and chickens (in same barn, but not pen)	40	No				77.673	4	17	Medium	3.4	5.4	5	High	69.2	0.7	0.6	0.1
21BE09	bc1005----bc1112	21BE	Belgium	Sus scrofa domesticus	Domestic pig	½ Duroc, ¼ Piétrain, ¼ (Landrace x Large white x Chinese)	Unknown		120	Growing	Belgium	No				Traditional	No		Farm	Small-scale	Both	Yes	Yes	Open-air barn	No	Straw	Yes	Yes	No		Yes	Cows and chickens (in same barn, but not pen)	40	No				78.6667	5	17	Medium	3.4	5.4	5	High	69.2	0.7	0.6	0.1
22BE01	bc1007----bc1112	22BE	Belgium	Sus scrofa domesticus	Domestic pig	Kunekune	Male		2555	Mature	Belgium	No			New Zealand	Traditional	No	Hobby	Smallholding	Small-scale	Outside	NA	Yes	Mud, grass, foliage	Yes	Straw	Yes	Yes	No	2	Yes	Guinea pigs	Unknown													100
22BE02	bc1008----bc1112	22BE	Belgium	Sus scrofa domesticus	Domestic pig	Kunekune	Female		2555	Mature	Belgium	No			New Zealand	Traditional	No	Hobby	Smallholding	Small-scale	Outside	NA	Yes	Mud, grass, foliage	Yes	Straw	Yes	Yes	No	2	Yes	Guinea pigs	Unknown													100
23BE01	bc1012----bc1112	23BE	Belgium	Sus scrofa domesticus	Domestic pig	Mangalica	Male			Mature	Belgium					Traditional	No		Smallholding	Small-scale	Outside	NA	Yes	Field	Yes	Straw	Yes	Yes	No									70.4082	4							100
23BE02	bc1015----bc1112	23BE	Belgium	Sus scrofa domesticus	Domestic pig	Belgian Landrace	Female			Mature	Belgium					Commercial	Yes		Smallholding	Small-scale	Outside	NA	Yes	Field	Yes	Straw	Yes	Yes	No									70.2614	3							100
23BE03	bc1020----bc1112	23BE	Belgium	Sus scrofa domesticus	Domestic pig	Duroc	Female			Mature	Belgium					Commercial	No		Smallholding	Small-scale	Outside	NA	Yes	Field	Yes	Straw	Yes	Yes	No									71.987	4							100
WB10	bc1015----bc1082	Wild	Belgium	Sus scrofa	Wild boar	Eurasian	Female			Mature	Belgium					Wild	No		Wild	Wild	Outside	NA	Yes	Forest	Yes	None	NA	No	No
WB11	bc1020----bc1082	Wild	Belgium	Sus scrofa	Wild boar	Eurasian	Unknown			Mature	Belgium					Wild	No		Wild	Wild	Outside	NA	Yes	Forest	Yes	None	NA	No	No									78.6704	5
WB15	bc1022----bc1082	Wild	Belgium	Sus scrofa	Wild boar	Eurasian	Male			Mature	Belgium					Wild	No		Wild	Wild	Outside	NA	Yes	Forest	Yes	None	NA	No	No									74.3034	4
WB17	bc1024----bc1082	Wild	Belgium	Sus scrofa	Wild boar	Eurasian	Male			Mature	Belgium					Wild	No		Wild	Wild	Outside	NA	Yes	Forest	Yes	None	NA	No	No									77.5281	4
WB20	bc1005----bc1083	Wild	Belgium	Sus scrofa	Wild boar	Eurasian	Female			Mature	Belgium					Wild	No		Wild	Wild	Outside	NA	Yes	Forest	Yes	None	NA	No	No									73.4807	4
WB21	bc1007----bc1083	Wild	Belgium	Sus scrofa	Wild boar	Eurasian	Female			Mature	Belgium					Wild	No		Wild	Wild	Outside	NA	Yes	Forest	Yes	None	NA	No	No									71.3396	4
WB22	bc1008----bc1083	Wild	Belgium	Sus scrofa	Wild boar	Eurasian	Male			Mature	Belgium					Wild	No		Wild	Wild	Outside	NA	Yes	Forest	Yes	None	NA	No	No									70.63	4
WB25	bc1012----bc1083	Wild	Belgium	Sus scrofa	Wild boar	Eurasian	Male			Mature	Belgium					Wild	No		Wild	Wild	Outside	NA	Yes	Forest	Yes	None	NA	No	No									68.7708	3
WB26	bc1015----bc1083	Wild	Belgium	Sus scrofa	Wild boar	Eurasian	Male			Mature	Belgium					Wild	No		Wild	Wild	Outside	NA	Yes	Forest	Yes	None	NA	No	No									76.27	4
WB8	bc1008----bc1082	Wild	Belgium	Sus scrofa	Wild boar	Eurasian	Female			Mature	Belgium					Wild	No		Wild	Wild	Outside	NA	Yes	Forest	Yes	None	NA	No	No									69.7727	3
WB9	bc1012----bc1082	Wild	Belgium	Sus scrofa	Wild boar	Eurasian	Female			Mature	Belgium					Wild	No		Wild	Wild	Outside	NA	Yes	Forest	Yes	None	NA	No	No									74.85	4
12NL16	Kinnex16S_Fwd_11--Kinnex16S_Rev_28	12NL	Netherlands	Sus scrofa domesticus	Domestic pig	TN70 x Tempo	Male	2022-07-05	142	Finishing	Netherlands	Yes	80.7			Commercial	Yes	General lean meat	Research farm	Intensive	Inside	No	No	NA	No	Straw	Yes	Yes	Yes		No	NA	29	No	Yes		Solid	68.0328	3
24BE01	Kinnex16S_Fwd_01--Kinnex16S_Rev_13	24BE	Belgium	Sus scrofa domesticus	Domestic pig	Piétrain français x TN70	Unknown	2023-02-27	295	Mature	Belgium	Yes				Commercial	Yes	General lean meat	Farm	Intensive	Inside	No	No	NA	No	None	No	No	Yes		No	NA	28		Yes	Porciwean		72.7003	4	13.7	Low	3.5	4.4	4.4	High	74	0.6	0.37	0.16
24BE02	Kinnex16S_Fwd_01--Kinnex16S_Rev_14	24BE	Belgium	Sus scrofa domesticus	Domestic pig	Piétrain français x TN70	Unknown	2023-02-27	295	Mature	Belgium	Yes				Commercial	Yes	General lean meat	Farm	Intensive	Inside	No	No	NA	No	None	No	No	Yes		No	NA	28		Yes	Porciwean		75.4839	4	13.7	Low	3.5	4.4	4.4	High	74	0.6	0.37	0.16
24BE03	Kinnex16S_Fwd_01--Kinnex16S_Rev_15	24BE	Belgium	Sus scrofa domesticus	Domestic pig	Piétrain français x TN70	Unknown	2023-02-27	295	Mature	Belgium	Yes				Commercial	Yes	General lean meat	Farm	Intensive	Inside	No	No	NA	No	None	No	No	Yes		No	NA	28		Yes	Porciwean		77.6398	4	13.7	Low	3.5	4.4	4.4	High	74	0.6	0.37	0.16
24BE04	Kinnex16S_Fwd_01--Kinnex16S_Rev_16	24BE	Belgium	Sus scrofa domesticus	Domestic pig	Piétrain français x TN70	Unknown	2023-02-27	295	Mature	Belgium	Yes				Commercial	Yes	General lean meat	Farm	Intensive	Inside	No	No	NA	No	None	No	No	Yes		No	NA	28		Yes	Porciwean		73.3746	4	13.7	Low	3.5	4.4	4.4	High	74	0.6	0.37	0.16
24BE05	Kinnex16S_Fwd_01--Kinnex16S_Rev_17	24BE	Belgium	Sus scrofa domesticus	Domestic pig	Piétrain français x TN70	Unknown	2023-02-27	295	Mature	Belgium	Yes				Commercial	Yes	General lean meat	Farm	Intensive	Inside	No	No	NA	No	None	No	No	Yes		No	NA	28		Yes	Porciwean		75	4	13.7	Low	3.5	4.4	4.4	High	74	0.6	0.37	0.16
24BE06	Kinnex16S_Fwd_01--Kinnex16S_Rev_18	24BE	Belgium	Sus scrofa domesticus	Domestic pig	Piétrain français x TN70	Unknown	2023-02-27	295	Mature	Belgium	Yes				Commercial	Yes	General lean meat	Farm	Intensive	Inside	No	No	NA	No	None	No	No	Yes		No	NA	28		Yes	Porciwean		77.0349	4	13.7	Low	3.5	4.4	4.4	High	74	0.6	0.37	0.16
24BE07	Kinnex16S_Fwd_01--Kinnex16S_Rev_19	24BE	Belgium	Sus scrofa domesticus	Domestic pig	Piétrain français x TN70	Unknown	2023-08-17	124	Growing	Belgium	Yes				Commercial	Yes	General lean meat	Farm	Intensive	Inside	No	No	NA	No	None	No	No	Yes		No	NA	28		Yes	Porciwean		75.4045	4	13.7	Low	3.5	4.4	4.4	High	74	0.6	0.37	0.16
24BE08	Kinnex16S_Fwd_01--Kinnex16S_Rev_20	24BE	Belgium	Sus scrofa domesticus	Domestic pig	Piétrain français x TN70	Unknown	2023-08-17	124	Growing	Belgium	Yes				Commercial	Yes	General lean meat	Farm	Intensive	Inside	No	No	NA	No	None	No	No	Yes		No	NA	28		Yes	Porciwean		78.1711	5	13.7	Low	3.5	4.4	4.4	High	74	0.6	0.37	0.16
24BE09	Kinnex16S_Fwd_02--Kinnex16S_Rev_13	24BE	Belgium	Sus scrofa domesticus	Domestic pig	Piétrain français x TN70	Unknown	2023-09-08	102	Growing	Belgium	Yes				Commercial	Yes	General lean meat	Farm	Intensive	Inside	No	No	NA	No	None	No	No	Yes		No	NA	28		Yes	Porciwean		74.6795	4	13.7	Low	3.5	4.4	4.4	High	74	0.6	0.37	0.16
24BE10	Kinnex16S_Fwd_02--Kinnex16S_Rev_14	24BE	Belgium	Sus scrofa domesticus	Domestic pig	Piétrain français x TN70	Unknown	2023-09-08	102	Growing	Belgium	Yes				Commercial	Yes	General lean meat	Farm	Intensive	Inside	No	No	NA	No	None	No	No	Yes		No	NA	28		Yes	Porciwean		78.0564	5	13.7	Low	3.5	4.4	4.4	High	74	0.6	0.37	0.16
24BE11	Kinnex16S_Fwd_02--Kinnex16S_Rev_15	24BE	Belgium	Sus scrofa domesticus	Domestic pig	Piétrain français x TN70	Unknown	2023-09-08	102	Growing	Belgium	Yes				Commercial	Yes	General lean meat	Farm	Intensive	Inside	No	No	NA	No	None	No	No	Yes		No	NA	28		Yes	Porciwean		74.3671	4	13.7	Low	3.5	4.4	4.4	High	74	0.6	0.37	0.16
24BE12	Kinnex16S_Fwd_02--Kinnex16S_Rev_16	24BE	Belgium	Sus scrofa domesticus	Domestic pig	Piétrain français x TN70	Unknown	2023-09-08	102	Growing	Belgium	Yes				Commercial	Yes	General lean meat	Farm	Intensive	Inside	No	No	NA	No	None	No	No	Yes		No	NA	28		Yes	Porciwean		77.2277	4	13.7	Low	3.5	4.4	4.4	High	74	0.6	0.37	0.16
24BE13	Kinnex16S_Fwd_02--Kinnex16S_Rev_17	24BE	Belgium	Sus scrofa domesticus	Domestic pig	Piétrain français x TN70	Unknown	2023-09-29	81	Growing	Belgium	Yes				Commercial	Yes	General lean meat	Farm	Intensive	Inside	No	No	NA	No	None	No	No	Yes		No	NA	28		Yes	Porciwean		72.6542	4	13.7	Low	3.5	4.4	4.4	High	74	0.6	0.37	0.16
24BE14	Kinnex16S_Fwd_02--Kinnex16S_Rev_18	24BE	Belgium	Sus scrofa domesticus	Domestic pig	Piétrain français x TN70	Unknown	2023-09-29	81	Growing	Belgium	Yes				Commercial	Yes	General lean meat	Farm	Intensive	Inside	No	No	NA	No	None	No	No	Yes		No	NA	28		Yes	Porciwean		73.0539	4	15.3	Low	4.3	4.8	4.4	High	71.2	0.7	0.43	0.15
24BE15	Kinnex16S_Fwd_02--Kinnex16S_Rev_19	24BE	Belgium	Sus scrofa domesticus	Domestic pig	Piétrain français x TN70	Unknown	2023-09-29	81	Growing	Belgium	Yes				Commercial	Yes	General lean meat	Farm	Intensive	Inside	No	No	NA	No	None	No	No	Yes		No	NA	28		Yes	Porciwean		78.1818	5	15.3	Low	4.3	4.8	4.4	High	71.2	0.7	0.43	0.15
24BE16	Kinnex16S_Fwd_02--Kinnex16S_Rev_20	24BE	Belgium	Sus scrofa domesticus	Domestic pig	Piétrain français x TN70	Unknown	2023-09-29	81	Growing	Belgium	Yes				Commercial	Yes	General lean meat	Farm	Intensive	Inside	No	No	NA	No	None	No	No	Yes		No	NA	28		Yes	Porciwean		75.8065	4	15.3	Low	4.3	4.8	4.4	High	71.2	0.7	0.43	0.15
25BE01	Kinnex16S_Fwd_03--Kinnex16S_Rev_13	25BE	Belgium	Sus scrofa domesticus	Domestic pig	Duroc x Belgian Landrace	Unknown		300	Mature	Belgium	Yes				Commercial	No		Farm	Small-scale	Both	Yes	Yes		No	Straw	Yes	Yes	No									77.37	4
25BE02	Kinnex16S_Fwd_03--Kinnex16S_Rev_14	25BE	Belgium	Sus scrofa domesticus	Domestic pig	Duroc x Belgian Landrace	Unknown		120	Growing	Belgium	Yes				Commercial	No		Farm	Small-scale	Both	Yes	Yes		No	Straw	Yes	Yes	No									80.2326	5
25BE03	Kinnex16S_Fwd_03--Kinnex16S_Rev_15	25BE	Belgium	Sus scrofa domesticus	Domestic pig	Duroc x Belgian Landrace	Unknown		180	Finishing	Belgium	Yes				Commercial	No		Farm	Small-scale	Both	Yes	Yes		No	Straw	Yes	Yes	No									82.7586	6
25BE04	Kinnex16S_Fwd_03--Kinnex16S_Rev_16	25BE	Belgium	Sus scrofa domesticus	Domestic pig	Duroc x Belgian Landrace	Unknown		180	Finishing	Belgium	Yes				Commercial	No		Farm	Small-scale	Both	Yes	Yes		No	Straw	Yes	Yes	No									80.1105	5
27DE01	Kinnex16S_Fwd_03--Kinnex16S_Rev_17	27DE	Germany	Sus scrofa domesticus	Domestic pig	Deutsches Sattelschwein	Female	2022-08-16	561	Mature	Germany	Yes	232		Germany	Traditional	No		Zoo	Small-scale	Both	Yes	Yes		Yes	Straw	Yes	Yes	No	2	No	NA	122	No	No	NA
27DE02	Kinnex16S_Fwd_03--Kinnex16S_Rev_18	27DE	Germany	Sus scrofa domesticus	Domestic pig	Deutsches Sattelschwein	Male	2019-05-10	1755	Mature	Germany	No	410		Germany	Traditional	No		Zoo	Small-scale	Both	Yes	Yes		Yes	Straw	Yes	Yes	No	3	No	NA	Unknown	Unknown
28BE01	Kinnex16S_Fwd_03--Kinnex16S_Rev_19	28BE	Belgium	Sus scrofa domesticus	Domestic pig	TN70	Female		730	Mature	Belgium					Commercial		General lean meat	Farm	Small-scale	Outside	NA	Yes	Field	Yes	Straw	Yes	Yes	No		No	NA	42		Yes	Startkorrel		69.6237	3
28BE02	Kinnex16S_Fwd_03--Kinnex16S_Rev_20	28BE	Belgium	Sus scrofa domesticus	Domestic pig		Unknown		150	Finishing	Belgium	No				Commercial		General lean meat	Farm	Small-scale	Outside	NA	Yes	Field	Yes	Straw	Yes	Yes	No		No	NA	42		Yes	Startkorrel		73.8562	4
28BE03	Kinnex16S_Fwd_04--Kinnex16S_Rev_13	28BE	Belgium	Sus scrofa domesticus	Domestic pig		Unknown		75	Growing	Belgium					Commercial		General lean meat	Farm	Small-scale	Outside	NA	Yes	Field	Yes	Straw	Yes	Yes	No		No	NA	42		Yes	Startkorrel		67.7741	3
28BE04	Kinnex16S_Fwd_04--Kinnex16S_Rev_14	28BE	Belgium	Sus scrofa domesticus	Domestic pig		Unknown		195	Mature	Belgium					Commercial		General lean meat	Farm	Small-scale	Outside	NA	Yes	Field	Yes	Straw	Yes	Yes	No		No	NA	42		Yes	Startkorrel		73.716	4
28BE05	Kinnex16S_Fwd_04--Kinnex16S_Rev_15	28BE	Belgium	Sus scrofa domesticus	Domestic pig		Unknown		195	Mature	Belgium					Commercial		General lean meat	Farm	Small-scale	Outside	NA	Yes	Field	Yes	Straw	Yes	Yes	No		No	NA	42		Yes	Startkorrel		74.0061	4
28BE06	Kinnex16S_Fwd_04--Kinnex16S_Rev_16	28BE	Belgium	Sus scrofa domesticus	Domestic pig		Unknown		75	Growing	Belgium					Commercial		General lean meat	Farm	Small-scale	Outside	NA	Yes	Field	Yes	Straw	Yes	Yes	No		No	NA	42		Yes	Startkorrel		70.1807	3
28BE07	Kinnex16S_Fwd_04--Kinnex16S_Rev_17	28BE	Belgium	Sus scrofa domesticus	Domestic pig		Unknown		195	Mature	Belgium					Commercial		General lean meat	Farm	Small-scale	Outside	NA	Yes	Field	Yes	Straw	Yes	Yes	No		No	NA	42		Yes	Startkorrel		74.6753	4
29BE01	Kinnex16S_Fwd_04--Kinnex16S_Rev_18	29BE	Belgium	Sus scrofa domesticus	Domestic pig	Piétrain	Female		730	Mature	Belgium	Yes				Commercial	No		Farm	Intensive	Inside	No	No	NA	No	Straw	Yes	Yes	No		No	NA	35					79.4118	5
29BE02	Kinnex16S_Fwd_04--Kinnex16S_Rev_19	29BE	Belgium	Sus scrofa domesticus	Domestic pig	Piétrain	Female		1460	Mature	Belgium	Yes				Commercial	No		Farm	Intensive	Inside	No	No	NA	No	Straw	Yes	Yes	No		No	NA	35					75	4
29BE03	Kinnex16S_Fwd_04--Kinnex16S_Rev_20	29BE	Belgium	Sus scrofa domesticus	Domestic pig	Piétrain	Female		365	Mature	Belgium	Yes				Commercial	No		Farm	Intensive	Inside	No	No	NA	No	Straw	Yes	Yes	No		No	NA	35					79.8193	5
29BE04	Kinnex16S_Fwd_05--Kinnex16S_Rev_13	29BE	Belgium	Sus scrofa domesticus	Domestic pig	Piétrain	Male		300	Mature	Belgium	Yes				Commercial	No		Farm	Intensive	Inside	No	No	NA	No	Straw	Yes	Yes	No		No	NA	35					80.0643	5
29BE05	Kinnex16S_Fwd_05--Kinnex16S_Rev_14	29BE	Belgium	Sus scrofa domesticus	Domestic pig	Piétrain	Male		210	Mature	Belgium	Yes				Commercial	No		Farm	Intensive	Inside	No	No	NA	No	Straw	Yes	Yes	No		No	NA	35					73.8462	4
29BE06	Kinnex16S_Fwd_05--Kinnex16S_Rev_15	29BE	Belgium	Sus scrofa domesticus	Domestic pig	Piétrain	Female		150	Finishing	Belgium	Yes				Commercial	No		Farm	Intensive	Inside	No	No	NA	No	None	No	No	Yes		No	NA	35					77.1084	4
29BE07	Kinnex16S_Fwd_05--Kinnex16S_Rev_16	29BE	Belgium	Sus scrofa domesticus	Domestic pig	Piétrain	Male		150	Finishing	Belgium	Yes				Commercial	No		Farm	Intensive	Inside	No	No	NA	No	None	No	No	Yes		No	NA	35					75.7282	4
29BE08	Kinnex16S_Fwd_05--Kinnex16S_Rev_17	29BE	Belgium	Sus scrofa domesticus	Domestic pig	Piétrain	Male		150	Finishing	Belgium	Yes				Commercial	No		Farm	Intensive	Inside	No	No	NA	No	None	No	No	Yes		No	NA	35
29BE09	Kinnex16S_Fwd_05--Kinnex16S_Rev_18	29BE	Belgium	Sus scrofa domesticus	Domestic pig	Piétrain	Male		240	Mature	Belgium	Yes				Commercial	No		Farm	Intensive	Inside	No	No	NA	No	Straw	Yes	Yes	No		Yes	Goats	35					75.6173	4
29BE10	Kinnex16S_Fwd_05--Kinnex16S_Rev_19	29BE	Belgium	Sus scrofa domesticus	Domestic pig	Piétrain	Female		730	Mature	Belgium	Yes				Commercial	No		Farm	Intensive	Inside	No	No	NA	No	Straw	Yes	Yes	No		No	NA	35					78.9137	5
29BE15	Kinnex16S_Fwd_05--Kinnex16S_Rev_20	29BE	Belgium	Sus scrofa domesticus	Domestic pig	Piétrain	Female		1460	Mature	Belgium	Yes				Commercial	No		Farm	Intensive	Inside	No	No	NA	No	Straw	Yes	Yes	No		No	NA	35					79.8137	5
30NL01	Kinnex16S_Fwd_06--Kinnex16S_Rev_13	30NL	Netherlands	Sus scrofa domesticus	Domestic pig	Kunekune	Female		730	Mature	Netherlands	Yes			New Zealand	Traditional	No		Farm	Small-scale	Inside	No	No	NA	No	Straw	Yes	Yes	No		No	NA	60					75.3333	4	13.1	Low	2.3	4.2	5.6	High	74.8	0.55	0.41	0.18
30NL02	Kinnex16S_Fwd_06--Kinnex16S_Rev_14	30NL	Netherlands	Sus scrofa domesticus	Domestic pig	Bunte Bentheimer	Female		730	Mature	Netherlands	Yes			Germany	Traditional	No		Farm	Small-scale	Inside	No	No	NA	No	Straw	Yes	Yes	No		No	NA	60					75.841	4	13.1	Low	2.3	4.2	5.6	High	74.8	0.55	0.41	0.18
30NL03	Kinnex16S_Fwd_06--Kinnex16S_Rev_15	30NL	Netherlands	Sus scrofa domesticus	Domestic pig	Piétrain	Female		1460	Mature	Netherlands	Yes			Belgium	Commercial	No		Farm	Small-scale	Inside	No	No	NA	No	Straw	Yes	Yes	No		No	NA	60					78.1609	5	13.1	Low	2.3	4.2	5.6	High	74.8	0.55	0.41	0.18
30NL04	Kinnex16S_Fwd_06--Kinnex16S_Rev_16	30NL	Netherlands	Sus scrofa domesticus	Domestic pig	Kunekune	Female		1825	Mature	Netherlands	Yes			New Zealand	Traditional	No		Farm	Small-scale	Inside	No	No	NA	No	Straw	Yes	Yes	No		No	NA	60					67.1687	3	13.1	Low	2.3	4.2	5.6	High	74.8	0.55	0.41	0.18
30NL05	Kinnex16S_Fwd_06--Kinnex16S_Rev_17	30NL	Netherlands	Sus scrofa domesticus	Domestic pig	Large White	Female		180	Finishing	Netherlands	Yes			England	Commercial	Yes		Farm	Small-scale	Inside	No	No	NA	No	Straw	Yes	Yes	No		No	NA	60					80.0643	5	13.1	Low	2.3	4.2	5.6	High	74.8	0.55	0.41	0.18
30NL06	Kinnex16S_Fwd_06--Kinnex16S_Rev_18	30NL	Netherlands	Sus scrofa domesticus	Domestic pig	Tamworth	Female		365	Mature	Netherlands	Yes			England	Traditional	No		Farm	Small-scale	Inside	No	No	NA	No	Straw	Yes	Yes	No		No	NA	60					79.4212	5	13.1	Low	2.3	4.2	5.6	High	74.8	0.55	0.41	0.18
30NL07	Kinnex16S_Fwd_06--Kinnex16S_Rev_19	30NL	Netherlands	Sus scrofa domesticus	Domestic pig	Gloucester Old Spot	Female		365	Mature	Netherlands	Yes			England	Traditional	No		Farm	Small-scale	Inside	No	No	NA	No	Straw	Yes	Yes	No		No	NA	60					80.2508	5	13.1	Low	2.3	4.2	5.6	High	74.8	0.55	0.41	0.18
30NL08	Kinnex16S_Fwd_06--Kinnex16S_Rev_20	30NL	Netherlands	Sus scrofa domesticus	Domestic pig	Large Black	Female		365	Mature	Netherlands	Yes			England	Traditional	No		Farm	Small-scale	Inside	No	No	NA	No	Straw	Yes	Yes	No		No	NA	60					77.8107	5	13.1	Low	2.3	4.2	5.6	High	74.8	0.55	0.41	0.18
31NL01	Kinnex16S_Fwd_07--Kinnex16S_Rev_13	31NL	Netherlands	Sus scrofa domesticus	Domestic pig	Tempo		2024-02-28	15	Lactation	Netherlands	Yes				Commercial	Yes		Farm	Intensive	Inside	No	No	NA	No	None	No	No	Yes		No	NA	27					78.8644	5	16.5	Medium	5	4.7	5	High	68.8	0.67	0.44	0.28
31NL02	Kinnex16S_Fwd_07--Kinnex16S_Rev_14	31NL	Netherlands	Sus scrofa domesticus	Domestic pig	Tempo			46	Nursery	Netherlands	Yes				Commercial	Yes		Farm	Intensive	Inside	No	No	NA	No	None	No	No	Yes		No	NA	27					80.0643	5	15.85	Medium			5.3	High
31NL03	Kinnex16S_Fwd_07--Kinnex16S_Rev_15	31NL	Netherlands	Sus scrofa domesticus	Domestic pig	Tempo			46	Nursery	Netherlands	Yes				Commercial	Yes		Farm	Intensive	Inside	No	No	NA	No	None	No	No	Yes		No	NA	27					76.3578	4	15.85	Medium			5.3	High
31NL04	Kinnex16S_Fwd_07--Kinnex16S_Rev_16	31NL	Netherlands	Sus scrofa domesticus	Domestic pig	York x Norwegian Landrace			70	Growing	Netherlands	Yes				Commercial	Yes		Farm	Intensive	Inside	No	No	NA	No	None	No	No	Yes		No	NA	27					77.9037	5	15.85	Medium			5.3	High
31NL05	Kinnex16S_Fwd_07--Kinnex16S_Rev_17	31NL	Netherlands	Sus scrofa domesticus	Domestic pig	Tempo			70	Growing	Netherlands	Yes				Commercial	Yes		Farm	Intensive	Inside	No	No	NA	No	None	No	No	Yes		No	NA	27					75.7785	4	15.85	Medium			5.3	High
31NL06	Kinnex16S_Fwd_07--Kinnex16S_Rev_18	31NL	Netherlands	Sus scrofa domesticus	Domestic pig	Tempo			98	Growing	Netherlands	Yes				Commercial	Yes		Farm	Intensive	Inside	No	No	NA	No	None	No	No	Yes		No	NA	27					79.6053	5	16	Medium			4.64	High
31NL07	Kinnex16S_Fwd_07--Kinnex16S_Rev_19	31NL	Netherlands	Sus scrofa domesticus	Domestic pig	Tempo			119	Growing	Netherlands	Yes				Commercial	Yes		Farm	Intensive	Inside	No	No	NA	No	None	No	No	Yes		No	NA	27					78.7879	5	14.8	Low			4.69	High
31NL08	Kinnex16S_Fwd_07--Kinnex16S_Rev_20	31NL	Netherlands	Sus scrofa domesticus	Domestic pig	Tempo			119	Growing	Netherlands	Yes				Commercial	Yes		Farm	Intensive	Inside	No	No	NA	No	None	No	No	Yes		No	NA	27					76.2542	4	14.8	Low			4.69	High
31NL09	Kinnex16S_Fwd_08--Kinnex16S_Rev_13	31NL	Netherlands	Sus scrofa domesticus	Domestic pig	York	Female		119	Growing	Netherlands	Yes				Commercial	Yes		Farm	Intensive	Inside	No	No	NA	No	None	No	No	Yes		No	NA	27					75.0799	4	14.8	Low			4.69	High
31NL10	Kinnex16S_Fwd_08--Kinnex16S_Rev_14	31NL	Netherlands	Sus scrofa domesticus	Domestic pig	Tempo			140	Finishing	Netherlands	Yes				Commercial	Yes		Farm	Intensive	Inside	No	No	NA	No	None	No	No	Yes		No	NA	27					74.5928	4	14.8	Low			4.69	High
31NL11	Kinnex16S_Fwd_08--Kinnex16S_Rev_15	31NL	Netherlands	Sus scrofa domesticus	Domestic pig	Tempo			140	Finishing	Netherlands	Yes				Commercial	Yes		Farm	Intensive	Inside	No	No	NA	No	None	No	No	Yes		No	NA	27					70.8995	4	14.8	Low			4.69	High
31NL12	Kinnex16S_Fwd_08--Kinnex16S_Rev_16	31NL	Netherlands	Sus scrofa domesticus	Domestic pig	Tempo			140	Finishing	Netherlands	Yes				Commercial	Yes		Farm	Intensive	Inside	No	No	NA	No	None	No	No	Yes		No	NA	27					75.4153	4	14.8	Low			4.69	High
31NL13	Kinnex16S_Fwd_08--Kinnex16S_Rev_17	31NL	Netherlands	Sus scrofa domesticus	Domestic pig	York x Norwegian Landrace			140	Finishing	Netherlands	Yes				Commercial	Yes		Farm	Intensive	Inside	No	No	NA	No	None	No	No	Yes		No	NA	27					77.2277	4	14.8	Low			4.69	High
31NL14	Kinnex16S_Fwd_08--Kinnex16S_Rev_18	31NL	Netherlands	Sus scrofa domesticus	Domestic pig	Tempo			182	Mature	Netherlands	Yes				Commercial	Yes		Farm	Intensive	Inside	No	No	NA	No	None	No	No	Yes		No	NA	27					72.327	4	14	Low			4.72	High
31NL15	Kinnex16S_Fwd_08--Kinnex16S_Rev_19	31NL	Netherlands	Sus scrofa domesticus	Domestic pig	Tempo			182	Mature	Netherlands	Yes				Commercial	Yes		Farm	Intensive	Inside	No	No	NA	No	None	No	No	Yes		No	NA	27					76.8519	4	14	Low			4.72	High
31NL16	Kinnex16S_Fwd_08--Kinnex16S_Rev_20	31NL	Netherlands	Sus scrofa domesticus	Domestic pig	York x Norwegian Landrace	Female	2021-11-16	849	Mature	Netherlands	Yes				Commercial	Yes		Farm	Intensive	Inside	No	No	NA	No	None	No	No	Yes		No	NA	27					70.625	4	12.22	Low			9	Very high
31NL17	Kinnex16S_Fwd_09--Kinnex16S_Rev_13	31NL	Netherlands	Sus scrofa domesticus	Domestic pig	York	Female	2023-06-04	284	Mature	Netherlands	Yes				Commercial	Yes		Farm	Intensive	Inside	No	No	NA	No	None	No	No	Yes		No	NA	27					74.7126	4	12.22	Low			9	Very high
31NL18	Kinnex16S_Fwd_09--Kinnex16S_Rev_14	31NL	Netherlands	Sus scrofa domesticus	Domestic pig	York x Norwegian Landrace	Female	2020-01-29	1506	Mature	Netherlands	Yes				Commercial	Yes		Farm	Intensive	Inside	No	No	NA	No	None	No	No	Yes		No	NA	27					69.0625	3	12.22	Low			9	Very high
31NL19	Kinnex16S_Fwd_09--Kinnex16S_Rev_15	31NL	Netherlands	Sus scrofa domesticus	Domestic pig	York x Norwegian Landrace	Female	2021-11-16	849	Mature	Netherlands	Yes				Commercial	Yes		Farm	Intensive	Inside	No	No	NA	No	None	No	No	Yes		No	NA	27					70	3	12.22	Low			9	Very high
32BE01	Kinnex16S_Fwd_09--Kinnex16S_Rev_16	32BE	Belgium	Sus scrofa domesticus	Domestic pig		Female	2023-12-01	110	Growing	France	No				Commercial	Yes		Research farm	Small-scale	Inside	No	No	NA	No	Straw	Yes	Yes	No		No	NA						78.2857	5	15.3	Medium	3.8	4.6	4	Medium	72.3	0.7	0.43	0.15
32BE02	Kinnex16S_Fwd_09--Kinnex16S_Rev_17	32BE	Belgium	Sus scrofa domesticus	Domestic pig		Female	2023-12-01	110	Growing	France	No				Commercial	Yes		Research farm	Small-scale	Inside	No	No	NA	No	Straw	Yes	Yes	No		No	NA						69.3291	3	15.3	Medium	3.8	4.6	4	Medium	72.3	0.7	0.43	0.15
32BE03	Kinnex16S_Fwd_09--Kinnex16S_Rev_18	32BE	Belgium	Sus scrofa domesticus	Domestic pig		Male	2023-12-21	90	Growing	France	No				Commercial	Yes		Research farm	Small-scale	Inside	No	No	NA	No	Straw	Yes	Yes	No		No	NA						75.0789	4	15.3	Medium	3.8	4.6	4	Medium	72.3	0.7	0.43	0.15
32BE04	Kinnex16S_Fwd_09--Kinnex16S_Rev_19	32BE	Belgium	Sus scrofa domesticus	Domestic pig		Female	2023-12-21	90	Growing	France	No				Commercial	Yes		Research farm	Small-scale	Inside	No	No	NA	No	Straw	Yes	Yes	No		No	NA						72.7829	4	15.3	Medium	3.8	4.6	4	Medium	72.3	0.7	0.43	0.15
32BE05	Kinnex16S_Fwd_09--Kinnex16S_Rev_20	32BE	Belgium	Sus scrofa domesticus	Domestic pig		Male	2023-12-21	90	Growing	France	No				Commercial	Yes		Research farm	Small-scale	Inside	No	No	NA	No	Straw	Yes	Yes	No		No	NA						73.3138	4	15.3	Medium	3.8	4.6	4	Medium	72.3	0.7	0.43	0.15
33TG01	Kinnex16S_Fwd_10--Kinnex16S_Rev_13	33TG	Togo	Sus scrofa domesticus	Domestic pig	Métisse	Female		210	Mature	Togo	Yes				Traditional			Farm	Small-scale	Outside	NA	Yes	Concrete floor	No	None	No	No	No	2	Yes	Chickens (sometimes)	60	No				74.2647	4
33TG02	Kinnex16S_Fwd_10--Kinnex16S_Rev_14	33TG	Togo	Sus scrofa domesticus	Domestic pig	Métisse	Female			Mature	Togo	Yes				Traditional			Farm	Small-scale	Outside	NA	Yes	Concrete floor	No	None	No	No	No	2	Yes	Chickens (sometimes)	60	No				69.1589	3
33TG03	Kinnex16S_Fwd_10--Kinnex16S_Rev_15	33TG	Togo	Sus scrofa domesticus	Domestic pig	Métisse	Female			Mature	Togo	Yes				Traditional			Farm	Small-scale	Outside	NA	Yes	Concrete floor	No	None	No	No	No	3	Yes	Chickens (sometimes)	60	No				70.2602	3
33TG04	Kinnex16S_Fwd_10--Kinnex16S_Rev_16	33TG	Togo	Sus scrofa domesticus	Domestic pig	Métisse	Male		120	Growing	Togo	Yes				Traditional			Farm	Small-scale	Outside	NA	Yes	Concrete floor	No	None	No	No	No	3	Yes	Chickens (sometimes)	60	No				66.3492	2
33TG05	Kinnex16S_Fwd_10--Kinnex16S_Rev_17	33TG	Togo	Sus scrofa domesticus	Domestic pig	Métisse	Male		120	Growing	Togo	Yes				Traditional			Farm	Small-scale	Outside	NA	Yes	Concrete floor	No	None	No	No	No	3	Yes	Chickens (sometimes)	60	No				68.6047	3
34TG01	Kinnex16S_Fwd_10--Kinnex16S_Rev_18	34TG	Togo	Sus scrofa domesticus	Domestic pig	Landrace x Local	Female			Mature	Togo	Yes				Traditional			Farm	Small-scale	Outside	NA	Yes	Concrete floor	No	None	No	No	No	1	No	NA	60	No				49.0066	1
34TG02	Kinnex16S_Fwd_10--Kinnex16S_Rev_19	34TG	Togo	Sus scrofa domesticus	Domestic pig	Landrace x Local	Female		730	Mature	Togo	Yes				Traditional			Farm	Small-scale	Outside	NA	Yes	Concrete floor	No	None	No	No	No	1	No	NA	60	No				44.373	1
34TG03	Kinnex16S_Fwd_10--Kinnex16S_Rev_20	34TG	Togo	Sus scrofa domesticus	Domestic pig	Landrace x Local	Female		730	Mature	Togo	Yes				Traditional			Farm	Small-scale	Outside	NA	Yes	Concrete floor	No	None	No	No	No	1	No	NA	60	No				49.505	1
34TG04	Kinnex16S_Fwd_11--Kinnex16S_Rev_13	34TG	Togo	Sus scrofa domesticus	Domestic pig	Landrace x Local	Female			Mature	Togo	Yes				Traditional			Farm	Small-scale	Outside	NA	Yes	Concrete floor	No	None	No	No	No	2	No	NA	60	No				44.2568	1
34TG05	Kinnex16S_Fwd_11--Kinnex16S_Rev_14	34TG	Togo	Sus scrofa domesticus	Domestic pig	Landrace x Local	Unknown		105	Growing	Togo	Yes				Traditional			Farm	Small-scale	Outside	NA	Yes	Concrete floor	No	None	No	No	No		No	NA	60	No				59.8837	2
34TG06	Kinnex16S_Fwd_11--Kinnex16S_Rev_15	34TG	Togo	Sus scrofa domesticus	Domestic pig	Landrace x Local	Unknown		105	Growing	Togo	Yes				Traditional			Farm	Small-scale	Outside	NA	Yes	Concrete floor	No	None	No	No	No		No	NA	60	No				57.0312	1
34TG07	Kinnex16S_Fwd_11--Kinnex16S_Rev_16	34TG	Togo	Sus scrofa domesticus	Domestic pig	Landrace x Local	Unknown		105	Growing	Togo	Yes				Traditional			Farm	Small-scale	Outside	NA	Yes	Concrete floor	No	None	No	No	No		No	NA	60	No				57.377	1
34TG08	Kinnex16S_Fwd_11--Kinnex16S_Rev_17	34TG	Togo	Sus scrofa domesticus	Domestic pig	Landrace x Local	Female		210	Mature	Togo	Yes				Traditional			Farm	Small-scale	Outside	NA	Yes	Concrete floor	No	None	No	No	No		No	NA	60	No				56.0284	1
34TG09	Kinnex16S_Fwd_11--Kinnex16S_Rev_18	34TG	Togo	Sus scrofa domesticus	Domestic pig	Landrace x Local	Female		548	Mature	Togo	Yes				Traditional			Farm	Small-scale	Outside	NA	Yes	Concrete floor	No	None	No	No	No		No	NA	60	No				60.2703	2
34TG10	Kinnex16S_Fwd_11--Kinnex16S_Rev_19	34TG	Togo	Sus scrofa domesticus	Domestic pig	Landrace x Local	Unknown		105	Growing	Togo	Yes				Traditional			Farm	Small-scale	Outside	NA	Yes	Concrete floor	No	None	No	No	No		No	NA	60	No				57.2368	1
35TG01	Kinnex16S_Fwd_11--Kinnex16S_Rev_20	35TG	Togo	Sus scrofa domesticus	Domestic pig	Large White x Local	Female		300	Mature	Togo					Traditional			Research farm	Small-scale	Inside	No	No	NA	No	None	No	No	No	4	No	NA	60	No				65.0327	2
35TG02	Kinnex16S_Fwd_12--Kinnex16S_Rev_13	35TG	Togo	Sus scrofa domesticus	Domestic pig	Large White	Female		300	Mature	Togo					Commercial	Yes		Research farm	Small-scale	Inside	No	No	NA	No	None	No	No	No	4	No	NA	60	No				66.1572	2
35TG06	Kinnex16S_Fwd_12--Kinnex16S_Rev_14	35TG	Togo	Sus scrofa domesticus	Domestic pig	Large White	Female		180	Finishing	Togo					Commercial	Yes		Research farm	Small-scale	Inside	No	No	NA	No	None	No	No	No	7	No	NA	60	No				57.4344	1
35TG04	Kinnex16S_Fwd_12--Kinnex16S_Rev_15	35TG	Togo	Sus scrofa domesticus	Domestic pig	Large White	Female		180	Finishing	Togo					Commercial	Yes		Research farm	Small-scale	Inside	No	No	NA	No	None	No	No	No	7	No	NA	60	No				57.7206	1
35TG05	Kinnex16S_Fwd_12--Kinnex16S_Rev_16	35TG	Togo	Sus scrofa domesticus	Domestic pig	Large White	Male		180	Finishing	Togo					Commercial	Yes		Research farm	Small-scale	Inside	No	No	NA	No	None	No	No	No	7	No	NA	60	No				58.7755	1
36TG01	Kinnex16S_Fwd_12--Kinnex16S_Rev_17	36TG	Togo	Sus scrofa domesticus	Domestic pig	Large White	Female		210	Mature	Togo	Yes				Commercial	Yes		Farm	Small-scale	Outside	NA	Yes	Concrete floor	No	None	No	No	No	8	No	NA	60	No				62.8986	2
36TG02	Kinnex16S_Fwd_12--Kinnex16S_Rev_18	36TG	Togo	Sus scrofa domesticus	Domestic pig	Large White	Female		210	Mature	Togo	Yes				Commercial	Yes		Farm	Small-scale	Outside	NA	Yes	Concrete floor	No	None	No	No	No	8	No	NA	60	No				56.7282	1
36TG03	Kinnex16S_Fwd_12--Kinnex16S_Rev_19	36TG	Togo	Sus scrofa domesticus	Domestic pig	Large White	Female		210	Mature	Togo	Yes				Commercial	Yes		Farm	Small-scale	Outside	NA	Yes	Concrete floor	No	None	No	No	No	8	No	NA	60	No				63.6574	2
36TG04	Kinnex16S_Fwd_12--Kinnex16S_Rev_20	36TG	Togo	Sus scrofa domesticus	Domestic pig	Large White	Female		210	Mature	Togo	Yes				Commercial	Yes		Farm	Small-scale	Outside	NA	Yes	Concrete floor	No	None	No	No	No	8	No	NA	60	No				61.0592	2
36TG05	Kinnex16S_Fwd_01--Kinnex16S_Rev_21	36TG	Togo	Sus scrofa domesticus	Domestic pig	Landrace	Female		365	Mature	Togo	No				Commercial	Yes		Farm	Small-scale	Outside	NA	Yes	Concrete floor	No	None	No	No	No	1	No	NA	60	No				49.6104	1
37TG01	Kinnex16S_Fwd_01--Kinnex16S_Rev_22	37TG	Togo	Sus scrofa domesticus	Domestic pig	Large White x Unknown	Female			Mature	Togo	Yes				Traditional			Farm	Small-scale	Outside	NA	Yes	Concrete floor	No	None	No	No	No	2	No	NA	60	No				49.5114	1
37TG02	Kinnex16S_Fwd_01--Kinnex16S_Rev_23	37TG	Togo	Sus scrofa domesticus	Domestic pig	Large White x Unknown	Female		730	Mature	Togo	Yes				Traditional			Farm	Small-scale	Outside	NA	Yes	Concrete floor	No	None	No	No	No	1	No	NA	60	No				58.4362	1
37TG03	Kinnex16S_Fwd_01--Kinnex16S_Rev_24	37TG	Togo	Sus scrofa domesticus	Domestic pig	Large White x Unknown	Male			Mature	Togo	Yes				Traditional			Farm	Small-scale	Outside	NA	Yes	Concrete floor	No	None	No	No	No	1	No	NA	60	No				52.09	1
37TG04	Kinnex16S_Fwd_01--Kinnex16S_Rev_25	37TG	Togo	Sus scrofa domesticus	Domestic pig	Large White x Unknown	Male			Mature	Togo	Yes				Traditional			Farm	Small-scale	Outside	NA	Yes	Concrete floor	No	None	No	No	No	5	No	NA	60	No				59.4595	2
37TG05	Kinnex16S_Fwd_01--Kinnex16S_Rev_26	37TG	Togo	Sus scrofa domesticus	Domestic pig	Large White x Unknown	Female			Mature	Togo	Yes				Traditional			Farm	Small-scale	Outside	NA	Yes	Concrete floor	No	None	No	No	No	3	No	NA	60	No				57.0881	1
38TG01	Kinnex16S_Fwd_01--Kinnex16S_Rev_27	38TG	Togo	Sus scrofa domesticus	Domestic pig	Métisse	Female		1095	Mature	Togo	Yes				Traditional			Farm	Small-scale	Inside	No	No	NA	No	None	No	No	No		No	NA	45	No				67.8304	3
38TG02	Kinnex16S_Fwd_01--Kinnex16S_Rev_28	38TG	Togo	Sus scrofa domesticus	Domestic pig	Duroc	Unknown		75	Growing	Togo	Yes				Commercial	Yes		Farm	Small-scale	Inside	No	No	NA	No	None	No	No	No		No	NA	45	No				62.3881	2
38TG03	Kinnex16S_Fwd_02--Kinnex16S_Rev_21	38TG	Togo	Sus scrofa domesticus	Domestic pig	Piétrain	Male		365	Mature	Togo	No				Commercial			Farm	Small-scale	Inside	No	No	NA	No	None	No	No	No		No	NA	45	No				63.7255	2
38TG04	Kinnex16S_Fwd_02--Kinnex16S_Rev_22	38TG	Togo	Sus scrofa domesticus	Domestic pig	Métisse	Female		548	Mature	Togo	Yes				Traditional			Farm	Small-scale	Both		Yes	Concrete floor	No	None	No	No	No		No	NA	45	No				62.141	2
38TG05	Kinnex16S_Fwd_02--Kinnex16S_Rev_23	38TG	Togo	Sus scrofa domesticus	Domestic pig	Métisse	Female		105	Growing	Togo	Yes				Traditional			Farm	Small-scale	Both		Yes	Concrete floor	No	None	No	No	No		No	NA	45	No				58.3333	1
04BE35	Kinnex16S_Fwd_12--Kinnex16S_Rev_21	04BE	Belgium	Sus scrofa domesticus	Domestic pig	Piétrain x Belgian Landrace	Female	2023-02-23	18	Lactation	Belgium	Yes				Commercial	Yes		Research farm	Small-scale	Inside	No	No	NA	No	None	No	No	No		No	NA	21	No				66.5722	2
04BE36	Kinnex16S_Fwd_12--Kinnex16S_Rev_22	04BE	Belgium	Sus scrofa domesticus	Domestic pig	Piétrain x Belgian Landrace	Female	2023-02-23	18	Lactation	Belgium	Yes				Commercial	Yes		Research farm	Small-scale	Inside	No	No	NA	No	Straw	Yes	Yes	No		No	NA	21	No				85.7143	6
04BE37	Kinnex16S_Fwd_12--Kinnex16S_Rev_23	04BE	Belgium	Sus scrofa domesticus	Domestic pig	Piétrain x Belgian Landrace	Male	2023-02-23	18	Lactation	Belgium	Yes				Commercial	Yes		Research farm	Small-scale	Inside	No	No	NA	No	Straw	Yes	Yes	No		No	NA	21	No
04BE38	Kinnex16S_Fwd_12--Kinnex16S_Rev_24	04BE	Belgium	Sus scrofa domesticus	Domestic pig	Piétrain x Belgian Landrace	Female	2023-02-23	18	Lactation	Belgium	Yes				Commercial	Yes		Research farm	Small-scale	Inside	No	No	NA	No	None	No	No	No		No	NA	21	No				64.8515	2
04BE39	Kinnex16S_Fwd_12--Kinnex16S_Rev_25	04BE	Belgium	Sus scrofa domesticus	Domestic pig	Piétrain x Belgian Landrace	Female	2023-02-23	47	Nursery	Belgium	Yes				Commercial	Yes		Research farm	Small-scale	Inside	No	No	NA	No	None	No	No	No		No	NA	21	No
04BE40	Kinnex16S_Fwd_12--Kinnex16S_Rev_26	04BE	Belgium	Sus scrofa domesticus	Domestic pig	Piétrain x Belgian Landrace	Female	2023-02-23	47	Nursery	Belgium	Yes				Commercial	Yes		Research farm	Small-scale	Inside	No	No	NA	No	None	No	No	No		No	NA	21	No				78.7234	5
04BE41	Kinnex16S_Fwd_03--Kinnex16S_Rev_26	04BE	Belgium	Sus scrofa domesticus	Domestic pig	Piétrain x Belgian Landrace	Female	2023-02-23	12	Lactation	Belgium	Yes				Commercial	Yes		Research farm	Small-scale	Inside	No	No	NA	No	None	No	No	No		No	NA	21	No				72.2581	4
04BE42	Kinnex16S_Fwd_11--Kinnex16S_Rev_27	04BE	Belgium	Sus scrofa domesticus	Domestic pig	Piétrain x Belgian Landrace	Male	2023-02-23	12	Lactation	Belgium	Yes				Commercial	Yes		Research farm	Small-scale	Inside	No	No	NA	No	None	No	No	No		No	NA	21	No
WB4	Kinnex16S_Fwd_03--Kinnex16S_Rev_22	Wild	Belgium	Sus scrofa	Wild boar	Eurasian	Male			Mature	Belgium	Yes				Wild	No		Wild	Wild	Outside	NA	Yes	Forest	Yes	None	NA	No	No		NA	NA						63.662	2
WB1	Kinnex16S_Fwd_03--Kinnex16S_Rev_23	Wild	Belgium	Sus scrofa	Wild boar	Eurasian	Female			Mature	Belgium	Yes				Wild	No		Wild	Wild	Outside	NA	Yes	Forest	Yes	None	NA	No	No		NA	NA						61.3079	2
WB3	Kinnex16S_Fwd_03--Kinnex16S_Rev_24	Wild	Belgium	Sus scrofa	Wild boar	Eurasian	Unknown			Mature	Belgium	Yes				Wild	No		Wild	Wild	Outside	NA	Yes	Forest	Yes	None	NA	No	No		NA	NA						69.186	3
WB2	Kinnex16S_Fwd_03--Kinnex16S_Rev_25	Wild	Belgium	Sus scrofa	Wild boar	Eurasian	Unknown			Mature	Belgium	Yes				Wild	No		Wild	Wild	Outside	NA	Yes	Forest	Yes	None	NA	No	No		NA	NA						68.7296	3
[truncated: 47 more columns]
